# Supplementary material for: The Molecular Tumor Board Portal supports clinical decisions and automated reporting for precision oncology
Source: Nat Cancer. 2022 Feb 24;3(2):251–61. doi: 10.1038/s43018-022-00332-x (PMC8882467; doi:10.1038/s43018-022-00332-x)
Supplement: Source Data Fig. 1 — Numerical source data. [file 43018_2022_332_MOESM3_ESM.xlsx]

## Sheet: F1_panel_A
SYMBOL	unique_assertion_count	unique_variant_count	unique_variants
ABL1	278	96	ABL1:p.Met237Val;ABL1:p.Ile242Thr;ABL1:p.Met244Val;ABL1:p.Lys247Arg;ABL1:p.Leu248Val;ABL1:p.Gly250Arg;ABL1:p.Gly250Glu;ABL1:p.Gln252Arg;ABL1:p.Gln252His;ABL1:p.Tyr253His;ABL1:p.Tyr253Phe;ABL1:p.Glu255Lys;ABL1:p.Glu255Val;ABL1:p.Glu258Asp;ABL1:p.Trp261Leu;ABL1:p.Leu273Met;ABL1:p.Glu275Lys;ABL1:p.Glu275Gln;ABL1:p.Asp276Gly;ABL1:p.Thr277Ala;ABL1:p.Glu279Lys;ABL1:p.Val280Ala;ABL1:p.Val289Ile;ABL1:p.V…
ALK	82	20	ALK:p.Glu1408Val;ALK:p.Arg1275Gln;ALK:p.Gly1269Ala;ALK:p.Phe1245Cys;ALK:p.Ser1206Tyr;ALK:p.Gly1202Arg;ALK:p.Leu1198Phe;ALK:p.Leu1196Met;ALK:p.Arg1192Pro;ALK:p.Phe1174Leu;ALK:p.Ile1171Thr;ALK:p.Ile1171Asn;ALK:p.Cys1156Tyr;ALK:p.Leu1152Arg;ALK:p.Gly1128Ala;ALK:p.Gly1123Ser;ALK:p.Ala348Asp;ALK:p.Phe1245Val;ALK:p.Val1180Leu;ALK:oncogenic variant
BRAF	244	25	BRAF:p.Lys601Arg;BRAF:p.Val600Glu;BRAF:p.Val600Gly;BRAF:p.Val600Met;BRAF:p.Leu597Arg;BRAF:p.Asp594Gly;BRAF:p.Leu485Trp;BRAF:p.Tyr472Cys;BRAF:p.Gly469Ala;BRAF:p.Gly469Glu;BRAF:p.Gly466Val;BRAF:p.Val600Lys;BRAF:p.Gly469Val;BRAF:p.Gly469Arg;BRAF:p.Lys601Glu;BRAF:p.Val600Asp;BRAF:p.Ala598Val;BRAF:p.Leu597Ser;BRAF:p.Leu597Gln;BRAF:p.Leu597Val;BRAF:p.Asp594Ala;BRAF:p.Leu505His;BRAF:p.Lys483Met;BRAF:V60…
DNMT3A	27	1	DNMT3A:oncogenic variant
EGFR	283	52	EGFR:p.Arg108Lys;EGFR:p.Thr263Pro;EGFR:p.Ala289Val;EGFR:p.Arg451Cys;EGFR:p.Ser464Leu;EGFR:p.Gly465Arg;EGFR:p.Lys467Thr;EGFR:p.Ile491Met;EGFR:p.Ser492Arg;EGFR:p.Pro546Ser;EGFR:p.Gly598Val;EGFR:p.Glu690Lys;EGFR:p.Gly719Ser;EGFR:p.Gly719Cys;EGFR:p.Gly719Ala;EGFR:p.Gly719Asp;EGFR:p.Glu746Gly;EGFR:p.Leu747Ser;EGFR:p.Pro753Ser;EGFR:p.Lys757Arg;EGFR:p.Asp761Tyr;EGFR:p.Ser768Ile;EGFR:p.Thr790Met;EGFR:p.C…
ERBB2	79	27	ERBB2:p.Gly309Ala;ERBB2:p.Gly309Glu;ERBB2:p.Ser310Phe;ERBB2:p.Ser310Tyr;ERBB2:p.Cys311Arg;ERBB2:p.Glu321Gly;ERBB2:p.Cys334Ser;ERBB2:p.Lys753Glu;ERBB2:p.Leu755Ser;ERBB2:p.Asp769Tyr;ERBB2:p.Asp769His;ERBB2:p.Val777Leu;ERBB2:p.Thr798Ile;ERBB2:p.Val842Ile;ERBB2:p.Leu869Arg;ERBB2:p.Arg896Cys;ERBB2:p.Arg678Gln;ERBB2:p.Leu755Trp;ERBB2:p.Met774delinsTrpLeuVal;ERBB2:p.Gly776Leu;ERBB2:p.Thr862Ala;ERBB2:p.L…
ESR1	21	8	ESR1:p.Tyr537Ser;ESR1:p.Leu536Gln;ESR1:p.Tyr537Asn;ESR1:p.Pro535His;ESR1:p.Tyr537Cys;ESR1:p.Glu380Gln;ESR1:p.Asp538Gly;ESR1:oncogenic variant
FGFR3	39	12	FGFR3:p.Ser249Cys;FGFR3:p.Tyr373Cys;FGFR3:p.Val555Met;FGFR3:Lys650Glu;FGFR3:p.Gly691Arg;FGFR3:p.Arg248Cys;FGFR3:p.Gly370Cys;FGFR3:p.Ser371Cys;FGFR3:p.Gly380Arg;FGFR3:oncogenic variant;FGFR3:K650;FGFR3:V443
FLT3	44	12	FLT3:p.Asp835Val;FLT3:p.Asp835Tyr;FLT3:p.Asp835His;FLT3:p.Thr227Met;FLT3:oncogenic variant;FLT3:ITD;FLT3:ITD+D835/I836;FLT3:TKD MUTATION;FLT3:D835;FLT3:Y842;FLT3:N676;FLT3:F691
KIT	110	29	KIT:p.Tyr553Asn;KIT:p.Val654Ala;KIT:p.Thr670Ile;KIT:p.His697Tyr;KIT:p.Asp816Tyr;KIT:p.Asp816Val;KIT:p.Asp820Tyr;KIT:p.Asp820Glu;KIT:p.Asn822Lys;KIT:p.Ala829Pro;KIT:p.Lys558delinsAsnPro;KIT:p.Val559Asp;KIT:p.Val560Asp;KIT:p.Val560Gly;KIT:p.Leu576Pro;KIT:p.Ser628Asn;KIT:p.Lys642Glu;KIT:p.Cys809Gly;KIT:p.Asp816His;KIT:p.Asp816Glu;KIT:p.Asp820Ala;KIT:p.Asp820Gly;KIT:p.Tyr823Asp;KIT:oncogenic variant;…
KRAS	79	20	KRAS:p.Gly13Asp;KRAS:p.Ala146Val;KRAS:p.Ala146Thr;KRAS:p.Ala146Pro;KRAS:p.Gln61His;KRAS:p.Gln61Leu;KRAS:p.Gln61Arg;KRAS:p.Gln61Lys;KRAS:p.Gly13Asp;KRAS:p.Gly12Val;KRAS:p.Gly12Ala;KRAS:p.Gly12Asp;KRAS:p.Gly12Cys;KRAS:p.Gly12Arg;KRAS:p.Gly12Ser;KRAS:oncogenic variant;KRAS:Exon 2 Mutation;KRAS:Q61;KRAS:G13;KRAS:G12
MAP2K1	21	10	MAP2K1:p.Gln56Pro;MAP2K1:p.Lys57Glu;MAP2K1:p.Lys57Thr;MAP2K1:p.Lys57Asn;MAP2K1:p.Cys121Ser;MAP2K1:p.Pro124Ser;MAP2K1:p.Pro124Leu;MAP2K1:p.Glu203Lys;MAP2K1:oncogenic variant;MAP2K1:MAP2K1 inframe deletion (56-60)
MET	48	18	MET:p.Arg970Cys;MET:p.Thr992Ile;MET:p.Val1092Ile;MET:p.His1094Arg;MET:p.His1094Leu;MET:p.Asp1228Val;MET:p.Met1250Thr;MET:p.Tyr1003Asn;MET:p.Tyr1003Cys;MET:p.Tyr1003Phe;MET:p.Asp1010His;MET:p.Asp1010Asn;MET:p.Asp1010Tyr;MET:p.Asp1228Asn;MET:p.Tyr1230His;MET:Exon 14 splice mutation;MET:Exon 14 Deletion;MET:EXON 14 SKIPPING MUTATION
MTOR	34	17	MTOR:p.Arg2505Pro;MTOR:p.Glu2419Lys;MTOR:p.Gln2223Lys;MTOR:p.Ser2215Tyr;MTOR:p.Phe2108Leu;MTOR:p.Glu2014Lys;MTOR:p.Ile1973Phe;MTOR:p.Lys1771Arg;MTOR:p.Leu1460Pro;MTOR:p.Asn1421Asp;MTOR:p.Leu2427Gln;MTOR:p.Leu2209Val;MTOR:p.Met2327Ile;MTOR:p.Pro2213Ser;MTOR:p.Ala2034Val;MTOR:p.His1968Tyr;MTOR:oncogenic variant
NPM1	22	1	NPM1:oncogenic variant
NRAS	24	7	NRAS:p.Gly12Cys;NRAS:p.Gln61Leu;NRAS:p.Gln61Lys;NRAS:p.Gly12Asp;NRAS:oncogenic variant;NRAS:G12;NRAS:Q61
NT5C2	32	5	NT5C2:p.Arg238Trp;NT5C2:p.Ser445Phe;NT5C2:p.Asp407Ala;NT5C2:p.Arg367Gln;NT5C2:p.Lys359Gln
Others	390	190	EPHA2:p.Gly391Arg;NTRK1:p.Gly595Arg;NTRK1:p.Gly667Cys;DDR2:p.Leu63Val;DDR2:p.Leu239Arg;DDR2:p.Gly253Cys;DDR2:p.Gly505Ser;DDR2:p.Ile638Phe;DDR2:p.Ser768Arg;DDR2:p.Gly774Val;SF3B1:p.Lys700Glu;SF3B1:p.Lys666Asn;ERBB4:p.Glu872Lys;ERBB4:p.Arg544Trp;ERBB4:p.Glu452Lys;ERBB4:p.Arg393Trp;ERBB4:p.Glu317Lys;CRBN:p.Arg283Lys;CRBN:p.Gln100Ter;CTNNB1:p.Asp32Val;CTNNB1:p.His36Tyr;CTNNB1:p.Ser37Cys;CTNNB1:p.Ser3…
PDGFRA	41	12	PDGFRA:p.Pro577Ser;PDGFRA:p.Val658Ala;PDGFRA:p.Thr674Ile;PDGFRA:p.Arg841Lys;PDGFRA:p.Asp842Val;PDGFRA:p.His845Tyr;PDGFRA:p.Gly853Asp;PDGFRA:p.Val561Ala;PDGFRA:p.Asp842Ile;PDGFRA:p.Asp842Tyr;PDGFRA:p.Asp842_Ile843delinsValMet;PDGFRA:oncogenic variant
PIK3CA	31	8	PIK3CA:p.Glu545Lys;PIK3CA:p.Glu545Gln;PIK3CA:p.Glu545Ter;PIK3CA:p.His1047Arg;PIK3CA:p.His1047Leu;PIK3CA:oncogenic variant;PIK3CA:Exon 21 Mutation;PIK3CA:Exon 10 Mutation
TP53	36	12	TP53:p.Arg248Gln;TP53:p.Arg175His;TP53:p.Arg273His;TP53:p.Arg273Cys;TP53:p.Arg249Thr;TP53:p.Arg248Trp;TP53:p.Gly245Ser;TP53:p.Met237Ile;TP53:p.Tyr220Cys;TP53:p.Arg158His;TP53:p.Arg158Leu;TP53:oncogenic variant
