# Supplementary material for: The Molecular Tumor Board Portal supports clinical decisions and automated reporting for precision oncology
Source: Nat Cancer. 2022 Feb 24;3(2):251–61. doi: 10.1038/s43018-022-00332-x (PMC8882467; doi:10.1038/s43018-022-00332-x)
Supplement: Source Data Fig. 2 — Numerical source data. [file 43018_2022_332_MOESM4_ESM.xlsx]

## Sheet: F2_panel_E_cadd_vs_KBs
SYMBOL	CHROM	POS	ALT	classification	phred_cadd
AMER1	X	63410516	A	neutral	25
AMER1	X	63411371	C	neutral	12.48
AMER1	X	63412335	A	neutral	0.163
AMER1	X	63412766	G	neutral	22.4
APC	5	112170822	G	functional	34
APC	5	112173767	G	neutral	6.453
APC	5	112173877	G	neutral	5.753
APC	5	112173899	T	neutral	0.25
APC	5	112174368	G	functional	25.2
APC	5	112174540	G	neutral	9.327
APC	5	112174643	G	neutral	23.8
APC	5	112174802	T	neutral	24.1
APC	5	112174803	A	neutral	18.3
APC	5	112175030	A	neutral	0.003
APC	5	112175211	A	functional	4.052
APC	5	112175627	A	neutral	0.48
APC	5	112175711	A	neutral	6.633
APC	5	112175960	G	neutral	0.018
APC	5	112176318	C	neutral	18.08
APC	5	112176756	A	neutral	12.18
APC	5	112178112	T	neutral	16.24
APC	5	112178805	A	neutral	35
APC	5	112179072	G	neutral	21.8
APC	5	112179153	G	neutral	23.9
APC	5	112179359	A	neutral	14.89
ARHGEF10	8	1833801	C	neutral	9.336
ARHGEF10	8	1857484	C	neutral	5.602
ARHGEF10	8	1857591	A	neutral	0.729
ARHGEF10	8	1876707	A	neutral	22.7
ARID1A	1	27023366	T	neutral	9.726
ARID1A	1	27087549	C	neutral	19.03
ARID1A	1	27094359	C	functional	21.5
ARID1A	1	27102188	G	neutral	22.7
ARID1A	1	27105931	T	neutral	24.5
ARID1A	1	27106106	A	neutral	21.5
ARID1A	1	27107048	G	neutral	10.74
ARID1B	6	157099799	A	neutral	23.4
ARID1B	6	157100151	T	neutral	14.83
ARID1B	6	157100348	G	neutral	7.908
ARID1B	6	157150410	C	neutral	21.7
ARID1B	6	157150496	G	neutral	1.124
ARID1B	6	157431662	A	neutral	25
ARID1B	6	157454209	T	neutral	20.8
ARID1B	6	157454234	T	neutral	35
ARID1B	6	157488190	A	neutral	28.1
ARID1B	6	157488272	T	neutral	27.9
ARID1B	6	157521962	G	neutral	8.831
ARID1B	6	157522223	T	neutral	8.908
ARID1B	6	157527374	G	neutral	28.6
ARID1B	6	157527482	C	neutral	13.37
ARID2	12	46233253	G	neutral	23.8
ARID2	12	46246206	T	neutral	9.022
ASXL1	20	31021332	T	neutral	14.31
ASXL1	20	31021466	G	neutral	24.3
ASXL1	20	31021634	T	neutral	34
ASXL1	20	31021655	G	neutral	24
ASXL1	20	31022413	G	neutral	16.52
ASXL1	20	31022469	A	neutral	24.8
ASXL1	20	31022574	C	neutral	0.007
ASXL1	20	31022625	A	neutral	25.4
ASXL1	20	31022766	A	neutral	5.889
ASXL1	20	31022910	T	neutral	23.6
ASXL1	20	31023028	G	neutral	24.4
ASXL1	20	31023472	G	neutral	23.6
ASXL1	20	31023544	T	neutral	27.2
ASXL1	20	31023821	T	neutral	23.5
ASXL1	20	31023942	C	neutral	23.1
ASXL1	20	31024013	G	neutral	11.69
ASXL1	20	31024207	T	neutral	22.9
ASXL1	20	31024254	T	neutral	6.294
ASXL1	20	31024260	G	neutral	0.001
ASXL1	20	31024315	A	neutral	25.6
ASXL1	20	31024450	T	neutral	11.1
ASXL1	20	31024488	T	neutral	21.2
ASXL1	20	31024704	A	neutral	26
ASXL1	20	31024985	T	neutral	24.8
ASXL2	2	25965095	T	neutral	23.7
ATM	11	108106443	A	neutral	3.348
ATM	11	108114727	C	neutral	14.99
ATM	11	108115727	T	functional	33
ATM	11	108117756	G	functional	19.37
ATM	11	108121733	A	neutral	26.7
ATM	11	108122592	G	neutral	11.19
ATM	11	108122702	G	neutral	11.66
ATM	11	108124761	C	neutral	8.748
ATM	11	108128319	C	neutral	1.51
ATM	11	108129778	A	neutral	12.7
ATM	11	108138045	T	neutral	7.493
ATM	11	108141801	G	functional	29.2
ATM	11	108143299	G	neutral	7.615
ATM	11	108143456	G	neutral	29.2
ATM	11	108150316	G	neutral	22.7
ATM	11	108155055	C	functional	29.1
ATM	11	108155170	A	neutral	11.78
ATM	11	108159732	T	neutral	6.964
ATM	11	108168053	G	neutral	21.4
ATM	11	108170479	C	functional	27.8
ATM	11	108172425	T	functional	28.1
ATM	11	108175462	A	neutral	29.6
ATM	11	108178642	A	neutral	19.68
ATM	11	108183167	G	neutral	12.14
ATM	11	108186590	G	functional	27.3
ATM	11	108186631	G	neutral	19.33
ATM	11	108186827	T	functional	18.04
ATM	11	108188136	A	neutral	0.954
ATM	11	108190770	C	neutral	20.5
ATM	11	108196143	T	functional	35
ATM	11	108198391	C	neutral	14.14
ATM	11	108199839	T	functional	34
ATM	11	108199929	G	functional	28.6
ATM	11	108199938	C	functional	28.5
ATM	11	108201041	G	functional	30
ATM	11	108201096	A	functional	26.7
ATM	11	108202225	C	functional	29.3
ATM	11	108202751	G	functional	28.6
ATM	11	108203565	T	functional	22.9
ATM	11	108204681	G	functional	28.3
ATM	11	108204682	A	functional	34
ATM	11	108205807	A	functional	32
ATM	11	108205809	A	functional	24.5
ATM	11	108205831	T	functional	28.9
ATM	11	108205832	C	functional	27.1
ATM	11	108206614	G	functional	31
ATM	11	108213973	A	functional	33
ATM	11	108216531	G	functional	31
ATM	11	108216545	T	functional	35
ATM	11	108216597	C	functional	35
ATM	11	108216616	G	functional	27.6
ATM	11	108218030	C	functional	29.4
ATM	11	108218044	C	functional	28.1
ATM	11	108218046	G	functional	27
ATM	11	108224532	G	functional	33
ATM	11	108224558	T	functional	33
ATM	11	108236086	T	functional	34
ATM	11	108236087	A	functional	33
ATM	11	108175461-108175462	GA	neutral	29.6
ATM	11	108203575-108203576	GC	functional	26.8
ATM	11	108216616-108216617	AA	functional	33
ATR	3	142178118	C	neutral	26.2
ATR	3	142178144	T	neutral	11.3
ATR	3	142188337	C	neutral	1.908
ATR	3	142212065	G	neutral	11.38
ATR	3	142231119	C	neutral	6.297
ATR	3	142231134	T	neutral	3.601
ATR	3	142269075	T	neutral	17.46
ATR	3	142280106	G	neutral	5.731
ATR	3	142281298	T	neutral	15.1
ATR	3	142281353	G	neutral	11.46
ATR	3	142281612	G	neutral	3.503
ATR	3	142281919	A	neutral	8.796
ATR	3	142284987	A	neutral	8.055
ATRX	X	76777847	C	neutral	17.08
ATRX	X	76829787	T	functional	35
ATRX	X	76856021	C	neutral	8.363
ATRX	X	76889151	T	neutral	24
ATRX	X	76920170	C	neutral	7.416
ATRX	X	76920197	G	neutral	24.6
ATRX	X	76937107	A	neutral	14.91
ATRX	X	76937207	G	neutral	3.706
ATRX	X	76937530	G	neutral	19.57
ATRX	X	76937963	C	neutral	1.738
ATRX	X	76938028	T	neutral	0.058
ATRX	X	76938047	C	neutral	0.287
ATRX	X	76938068	G	neutral	13.18
ATRX	X	76938096	G	neutral	0.069
ATRX	X	76938098	T	neutral	1.574
ATRX	X	76938100	C	neutral	0.009
ATRX	X	76938153	C	neutral	0.001
ATRX	X	76938208	G	neutral	0.001
ATRX	X	76938217	T	neutral	0.001
ATRX	X	76938224	A	neutral	0.001
ATRX	X	76938325	T	neutral	25.2
ATRX	X	76938579	G	neutral	3.184
ATRX	X	76938748	A	neutral	0.004
ATRX	X	76938868	T	neutral	1.368
ATRX	X	76938923	C	neutral	0.005
ATRX	X	76939115	C	neutral	9.319
ATRX	X	76939123	G	neutral	0.494
ATRX	X	76939325	C	neutral	0.001
ATRX	X	76939445	C	neutral	3.93
ATRX	X	76939492	A	neutral	0.004
ATRX	X	76939580	A	neutral	25.2
ATRX	X	76940012	A	functional	27.4
ATRX	X	76940019	C	functional	36
ATRX	X	76940434	T	functional	30
ATRX	X	76944369	C	functional	26.2
AXIN2	17	63530153	T	neutral	22.9
AXIN2	17	63531768	A	neutral	8.677
AXIN2	17	63532528	A	neutral	29.9
AXIN2	17	63532604	A	neutral	13.47
AXIN2	17	63533087	G	neutral	10.07
AXIN2	17	63533539	T	neutral	24.6
AXIN2	17	63533581	C	neutral	21.2
AXIN2	17	63533622	A	neutral	24.8
AXIN2	17	63533887	A	neutral	17.85
AXIN2	17	63533904	A	neutral	0.012
AXIN2	17	63533919	C	neutral	0.002
AXIN2	17	63534353	C	neutral	23.1
AXIN2	17	63534451	T	neutral	24.1
AXIN2	17	63554497	A	neutral	25.6
AXIN2	17	63554591	A	neutral	0.002
BAP1	3	52437206	A	neutral	1
BAP1	3	52437258	C	neutral	3.711
BAP1	3	52437893	T	neutral	16.81
BAP1	3	52439843	C	neutral	4.812
BAP1	3	52439874	T	neutral	17.77
BAP1	3	52441237	A	functional	24.1
BAP1	3	52441262	T	functional	28.1
BAP1	3	52442054	T	functional	34
BAP1	3	52442065	T	functional	31
BAP1	3	52442078	T	functional	26.3
BAP1	3	52442504	C	functional	32
BAP1	3	52442606	A	functional	32
BAP1	3	52442076-52442078	AGC	functional	26.3
BARD1	2	215593522	C	neutral	22
BARD1	2	215595203	G	neutral	1.865
BARD1	2	215610518	T	neutral	19.08
BARD1	2	215617178	G	neutral	13.32
BARD1	2	215632255	T	neutral	4.771
BARD1	2	215645464	G	neutral	11.17
BARD1	2	215645978	C	neutral	18.12
BARD1	2	215657132	A	neutral	29.9
BARD1	2	215657138	G	functional	26.4
BARD1	2	215674224	A	neutral	17.31
BARD1	2	215674261	A	neutral	14.3
BARD1	2	215632255-215632256	TG	neutral	20.5
BCOR	X	39922198	C	neutral	23
BCOR	X	39923678	G	neutral	23
BCOR	X	39923786	C	neutral	2.597
BCOR	X	39932175-39932176	GT	neutral	25.3
BLM	15	91292752	C	neutral	17.29
BLM	15	91292908	G	neutral	26.5
BLM	15	91292917	G	neutral	28.7
BLM	15	91293162	A	neutral	25.2
BLM	15	91295110	T	neutral	9.679
BLM	15	91326099	T	neutral	34
BLM	15	91337540	A	functional	26.3
BLM	15	91337541	C	functional	32
BLM	15	91347430	A	neutral	10.84
BLM	15	91347451	A	neutral	24
BLM	15	91354521	A	neutral	2.57
BRCA1	17	41197702	A	neutral	22.3
BRCA1	17	41197711	C	neutral	21.4
BRCA1	17	41197715	G	neutral	13.64
BRCA1	17	41197721	A	neutral	22.1
BRCA1	17	41197726	G	functional	27
BRCA1	17	41197729	C	functional	29.8
BRCA1	17	41197734	C	neutral	23.6
BRCA1	17	41197756	C	neutral	26.7
BRCA1	17	41197760	G	functional	32
BRCA1	17	41197760	T	functional	32
BRCA1	17	41197764	C	functional	23.9
BRCA1	17	41197765	T	functional	30
BRCA1	17	41197771	G	functional	49
BRCA1	17	41197774	T	functional	24.6
BRCA1	17	41197776	A	functional	49
BRCA1	17	41197776	G	functional	49
BRCA1	17	41197778	G	functional	27.6
BRCA1	17	41197778	C	functional	27.6
BRCA1	17	41197778	T	functional	27.6
BRCA1	17	41197781	T	functional	34
BRCA1	17	41197783	G	functional	34
BRCA1	17	41197789	T	functional	31
BRCA1	17	41197790	T	functional	33
BRCA1	17	41197799	T	neutral	29.4
BRCA1	17	41197809	A	neutral	11.03
BRCA1	17	41199671	C	neutral	8.074
BRCA1	17	41199692	C	neutral	29
BRCA1	17	41199693	C	functional	27.4
BRCA1	17	41199695	C	functional	28.6
BRCA1	17	41199698	C	functional	27.7
BRCA1	17	41199702	A	functional	24.9
BRCA1	17	41199707	C	functional	29.3
BRCA1	17	41199711	C	neutral	21.8
BRCA1	17	41199713	G	neutral	15.8
BRCA1	17	41199716	T	neutral	17.6
BRCA1	17	41201142	T	neutral	11.15
BRCA1	17	41201162	G	neutral	14.03
BRCA1	17	41201179	T	functional	32
BRCA1	17	41201181	A	functional	32
BRCA1	17	41201181	T	functional	32
BRCA1	17	41201189	A	neutral	6.481
BRCA1	17	41201195	G	neutral	17.2
BRCA1	17	41201197	G	neutral	23
BRCA1	17	41201198	A	neutral	48
BRCA1	17	41201205	G	functional	26.3
BRCA1	17	41203088	C	functional	31
BRCA1	17	41203088	T	functional	31
BRCA1	17	41203094	A	functional	27.4
BRCA1	17	41203094	C	neutral	27.4
BRCA1	17	41203100	A	neutral	28.5
BRCA1	17	41203100	C	neutral	28.5
BRCA1	17	41203103	A	functional	23.3
BRCA1	17	41203113	T	neutral	25.8
BRCA1	17	41203115	C	functional	29.7
BRCA1	17	41203121	G	functional	29.2
BRCA1	17	41203124	A	functional	32
BRCA1	17	41203130	G	functional	24.7
BRCA1	17	41203131	T	functional	24.9
BRCA1	17	41209088	G	functional	33
BRCA1	17	41209091	C	neutral	24.6
BRCA1	17	41209091	A	functional	24.6
BRCA1	17	41209092	G	functional	24.9
BRCA1	17	41209094	T	neutral	27.7
BRCA1	17	41209094	G	functional	27.7
BRCA1	17	41209100	C	functional	27.6
BRCA1	17	41209103	T	functional	32
BRCA1	17	41209110	T	functional	24.5
BRCA1	17	41209119	T	functional	26.1
BRCA1	17	41209124	C	functional	25
BRCA1	17	41209129	C	functional	23.4
BRCA1	17	41209130	C	functional	24.7
BRCA1	17	41209130	A	functional	24.7
BRCA1	17	41209131	A	functional	25.8
BRCA1	17	41209133	T	functional	25.9
BRCA1	17	41209134	T	functional	26.5
BRCA1	17	41209139	G	functional	25.2
BRCA1	17	41209139	C	functional	25.2
BRCA1	17	41209145	G	functional	24.2
BRCA1	17	41209146	G	functional	24.3
BRCA1	17	41209148	C	neutral	24.1
BRCA1	17	41215354	C	neutral	23.5
BRCA1	17	41215367	C	neutral	3.609
BRCA1	17	41215378	A	functional	31
BRCA1	17	41215379	G	functional	27
BRCA1	17	41215384	A	neutral	26.2
BRCA1	17	41215385	C	neutral	26.9
BRCA1	17	41215898	C	functional	29.7
BRCA1	17	41215899	T	functional	25.6
BRCA1	17	41215900	G	functional	32
BRCA1	17	41215900	A	functional	32
BRCA1	17	41215902	C	functional	32
BRCA1	17	41215905	G	functional	34
BRCA1	17	41215920	T	functional	33
BRCA1	17	41215920	A	functional	33
BRCA1	17	41215926	T	functional	32
BRCA1	17	41215927	G	functional	34
BRCA1	17	41215927	T	functional	34
BRCA1	17	41215929	G	functional	28.3
BRCA1	17	41215932	G	functional	28.5
BRCA1	17	41215935	G	functional	31
BRCA1	17	41215936	G	functional	26.7
BRCA1	17	41215939	C	functional	27.6
BRCA1	17	41215945	C	functional	23.9
BRCA1	17	41215947	T	functional	35
BRCA1	17	41215947	A	functional	35
BRCA1	17	41215948	A	functional	14.17
BRCA1	17	41215954	G	functional	26.3
BRCA1	17	41215957	G	functional	33
BRCA1	17	41215960	G	neutral	23.8
BRCA1	17	41219633	C	functional	28.8
BRCA1	17	41219633	G	functional	28.8
BRCA1	17	41219641	T	functional	25.7
BRCA1	17	41219642	C	functional	28.7
BRCA1	17	41219645	A	functional	24
BRCA1	17	41219646	C	functional	24.5
BRCA1	17	41219654	A	neutral	22.1
BRCA1	17	41219655	T	neutral	25.2
BRCA1	17	41219675	A	neutral	14.34
BRCA1	17	41219694	A	neutral	24.9
BRCA1	17	41219706	T	neutral	22.6
BRCA1	17	41219708	G	neutral	17.98
BRCA1	17	41222952	C	functional	23.6
BRCA1	17	41222961	G	functional	24.4
BRCA1	17	41222964	T	functional	25.6
BRCA1	17	41222967	A	functional	28.5
BRCA1	17	41222974	T	functional	24.8
BRCA1	17	41222975	T	neutral	21.2
BRCA1	17	41222975	G	neutral	21.2
BRCA1	17	41222976	G	neutral	24
BRCA1	17	41222976	T	functional	24
BRCA1	17	41222979	A	neutral	26.2
BRCA1	17	41222990	C	neutral	9.38
BRCA1	17	41223000	C	neutral	9.409
BRCA1	17	41223021	A	neutral	23.7
BRCA1	17	41223048	G	neutral	0.002
BRCA1	17	41223049	C	functional	1.5
BRCA1	17	41223063	C	functional	14.53
BRCA1	17	41223091	A	neutral	0.035
BRCA1	17	41223094	C	neutral	22.8
BRCA1	17	41223094	A	neutral	22.8
BRCA1	17	41223115	C	neutral	0.004
BRCA1	17	41223165	T	neutral	1.089
BRCA1	17	41223165	G	neutral	1.089
BRCA1	17	41223174	C	neutral	5.417
BRCA1	17	41223181	A	neutral	23
BRCA1	17	41223202	G	neutral	22.8
BRCA1	17	41223205	G	neutral	23.1
BRCA1	17	41223240	G	neutral	24.1
BRCA1	17	41223249	A	neutral	19.44
BRCA1	17	41226387	A	neutral	6.256
BRCA1	17	41226387	T	neutral	6.256
BRCA1	17	41226423	T	neutral	11.55
BRCA1	17	41226479	T	neutral	10.9
BRCA1	17	41226488	A	neutral	17.09
BRCA1	17	41226503	G	neutral	9.086
BRCA1	17	41226534	C	neutral	14.64
BRCA1	17	41228529	C	functional	17.03
BRCA1	17	41228533	A	neutral	15.65
BRCA1	17	41228572	G	neutral	23.3
BRCA1	17	41228587	G	neutral	23.7
BRCA1	17	41234436	C	neutral	18.72
BRCA1	17	41234451	C	neutral	6.124
BRCA1	17	41234517	A	neutral	17.99
BRCA1	17	41234523	G	neutral	26.3
BRCA1	17	41234552	A	neutral	28.5
BRCA1	17	41234558	G	functional	29.9
BRCA1	17	41234574	A	neutral	19.74
BRCA1	17	41243014	T	neutral	10.76
BRCA1	17	41243467	G	neutral	12.5
BRCA1	17	41243467	A	neutral	12.5
BRCA1	17	41243502	A	neutral	0.464
BRCA1	17	41243509	C	neutral	0.308
BRCA1	17	41243512	T	neutral	25.2
BRCA1	17	41243645	C	neutral	24.4
BRCA1	17	41243703	A	neutral	25.7
BRCA1	17	41243725	C	neutral	0.941
BRCA1	17	41243751	G	neutral	13.4
BRCA1	17	41243800	T	neutral	22.8
BRCA1	17	41243809	T	neutral	0.216
BRCA1	17	41243824	C	neutral	19.86
BRCA1	17	41243835	A	neutral	22.8
BRCA1	17	41243840	C	neutral	0.078
BRCA1	17	41243891	G	neutral	14.26
BRCA1	17	41243940	T	neutral	0.002
BRCA1	17	41243947	T	neutral	2.414
BRCA1	17	41243948	A	neutral	1.213
BRCA1	17	41243948	G	neutral	1.213
BRCA1	17	41244000	C	neutral	10.5
BRCA1	17	41244007	T	neutral	5.527
BRCA1	17	41244057	A	functional	15.9
BRCA1	17	41244085	G	neutral	11.95
BRCA1	17	41244100	A	neutral	25.3
BRCA1	17	41244130	C	neutral	3.782
BRCA1	17	41244132	A	neutral	0.651
BRCA1	17	41244221	G	neutral	22.4
BRCA1	17	41244246	T	neutral	6.071
BRCA1	17	41244252	A	neutral	22.6
BRCA1	17	41244369	G	neutral	25
BRCA1	17	41244405	A	neutral	14.88
BRCA1	17	41244418	C	neutral	8.758
BRCA1	17	41244429	T	neutral	12.64
BRCA1	17	41244435	C	neutral	23.9
BRCA1	17	41244465	T	neutral	12.47
BRCA1	17	41244466	A	neutral	22.3
BRCA1	17	41244524	T	neutral	0.016
BRCA1	17	41244524	G	neutral	0.016
BRCA1	17	41244526	C	neutral	0.001
BRCA1	17	41244586	C	neutral	11
BRCA1	17	41244636	C	neutral	0.037
BRCA1	17	41244664	T	neutral	16.99
BRCA1	17	41244750	G	neutral	13.23
BRCA1	17	41244775	G	neutral	8.001
BRCA1	17	41244790	T	neutral	2.891
BRCA1	17	41244879	A	neutral	0.002
BRCA1	17	41244936	A	neutral	23.3
BRCA1	17	41244952	A	neutral	31
BRCA1	17	41244964	C	neutral	20.8
BRCA1	17	41244982	G	neutral	24.4
BRCA1	17	41245023	C	neutral	22.3
BRCA1	17	41245026	T	neutral	0.031
BRCA1	17	41245027	A	neutral	1.595
BRCA1	17	41245071	T	neutral	9.888
BRCA1	17	41245090	C	neutral	5.977
BRCA1	17	41245120	A	neutral	22.1
BRCA1	17	41245136	G	neutral	4.267
BRCA1	17	41245155	A	neutral	0.498
BRCA1	17	41245197	A	neutral	37
BRCA1	17	41245233	G	neutral	24.8
BRCA1	17	41245262	A	neutral	23.6
BRCA1	17	41245368	A	neutral	0.001
BRCA1	17	41245381	C	neutral	0.412
BRCA1	17	41245465	A	neutral	17.08
BRCA1	17	41245465	T	neutral	17.08
BRCA1	17	41245471	T	neutral	12.27
BRCA1	17	41245546	A	neutral	13.29
BRCA1	17	41245621	C	neutral	25.8
BRCA1	17	41245624	G	neutral	24.7
BRCA1	17	41245683	A	neutral	12.26
BRCA1	17	41245714	C	neutral	4.752
BRCA1	17	41245759	T	neutral	25.8
BRCA1	17	41245845	A	neutral	21.7
BRCA1	17	41245900	G	neutral	21.5
BRCA1	17	41245932	A	neutral	10.23
BRCA1	17	41246014	A	neutral	23
BRCA1	17	41246037	T	neutral	22.2
BRCA1	17	41246061	T	neutral	0.004
BRCA1	17	41246062	A	neutral	4.781
BRCA1	17	41246090	T	neutral	0.022
BRCA1	17	41246092	G	neutral	0.001
BRCA1	17	41246121	C	neutral	13.5
BRCA1	17	41246130	A	neutral	14.05
BRCA1	17	41246130	C	neutral	14.05
BRCA1	17	41246165	T	neutral	23.6
BRCA1	17	41246315	C	neutral	0.001
BRCA1	17	41246389	T	neutral	25
BRCA1	17	41246411	C	neutral	3.767
BRCA1	17	41246443	T	neutral	24.8
BRCA1	17	41246470	G	neutral	0.008
BRCA1	17	41246475	C	neutral	0.002
BRCA1	17	41246481	C	neutral	13.28
BRCA1	17	41246512	A	neutral	0.003
BRCA1	17	41246547	A	neutral	22
BRCA1	17	41246547	T	neutral	22
BRCA1	17	41246551	C	neutral	20.3
BRCA1	17	41246602	C	neutral	25.3
BRCA1	17	41246657	A	neutral	23
BRCA1	17	41246657	T	neutral	23
BRCA1	17	41246709	C	neutral	28.3
BRCA1	17	41246721	C	neutral	23.1
BRCA1	17	41246724	T	neutral	24.3
BRCA1	17	41246725	T	neutral	28.5
BRCA1	17	41246737	G	neutral	24.2
BRCA1	17	41246809	C	neutral	13.3
BRCA1	17	41246812	C	neutral	21.8
BRCA1	17	41246814	A	neutral	21.8
BRCA1	17	41246832	C	neutral	13.02
BRCA1	17	41246856	A	neutral	0.005
BRCA1	17	41247892	C	neutral	4.796
BRCA1	17	41249282	T	neutral	19.27
BRCA1	17	41249283	T	neutral	11.17
BRCA1	17	41249297	T	neutral	29
BRCA1	17	41251803	C	neutral	25.8
BRCA1	17	41251830	T	neutral	8.464
BRCA1	17	41251831	A	neutral	10.95
BRCA1	17	41251845	G	neutral	22.9
BRCA1	17	41251876	C	neutral	12.73
BRCA1	17	41251880	C	neutral	18.65
BRCA1	17	41256153	T	neutral	20.8
BRCA1	17	41256155	T	neutral	16.22
BRCA1	17	41256182	T	neutral	34
BRCA1	17	41256183	A	neutral	25
BRCA1	17	41256184	T	neutral	22.8
BRCA1	17	41256184	C	neutral	22.8
BRCA1	17	41256210	C	neutral	18.35
BRCA1	17	41256266	C	neutral	25.3
BRCA1	17	41256275	C	neutral	23.6
BRCA1	17	41256899	C	functional	27.4
BRCA1	17	41256919	C	neutral	12.05
BRCA1	17	41258486	A	neutral	15.96
BRCA1	17	41258493	C	functional	36
BRCA1	17	41258494	T	functional	28.3
BRCA1	17	41258495	C	functional	25.1
BRCA1	17	41258495	G	functional	25.1
BRCA1	17	41258503	T	functional	28.5
BRCA1	17	41258504	C	functional	24.7
BRCA1	17	41258504	T	functional	24.7
BRCA1	17	41258504	G	functional	24.7
BRCA1	17	41258531	A	neutral	25.1
BRCA1	17	41258545	T	functional	26.4
BRCA1	17	41258545	A	functional	26.4
BRCA1	17	41258546	C	functional	22.5
BRCA1	17	41267746	A	functional	24.1
BRCA1	17	41267746	T	functional	24.1
BRCA1	17	41267747	T	functional	26.2
BRCA1	17	41267753	C	neutral	28.9
BRCA1	17	41267755	C	functional	27.1
BRCA1	17	41267756	A	functional	28.4
BRCA1	17	41267760	C	functional	37
BRCA1	17	41267761	T	functional	32
BRCA1	17	41267761	A	functional	32
BRCA1	17	41267762	G	functional	25.6
BRCA1	17	41267762	T	functional	25.6
BRCA1	17	41267762	C	functional	25.6
BRCA1	17	41267767	T	functional	31
BRCA1	17	41267767	C	functional	31
BRCA1	17	41267779	G	functional	29.3
BRCA1	17	41267784	C	neutral	12.5
BRCA1	17	41276043	T	functional	27.1
BRCA1	17	41276044	G	functional	24.3
BRCA1	17	41276049	G	functional	37
BRCA1	17	41276053	C	neutral	23.9
BRCA1	17	41276061	G	functional	26.3
BRCA1	17	41197764-41197766	AGC	functional	31
BRCA1	17	41201181-41201185	TCACT	functional	24.4
BRCA1	17	41203087-41203089	CTC	functional	24.5
BRCA1	17	41209077-41209080	CACA	functional	15.08
BRCA1	17	41246461-41246464	TATG	neutral	3.679
BRCA2	13	32890650	A	neutral	23.6
BRCA2	13	32893271	G	neutral	0.323
BRCA2	13	32893313	C	neutral	2.445
BRCA2	13	32893369	C	neutral	27.4
BRCA2	13	32899218	C	neutral	22.9
BRCA2	13	32900252	G	neutral	11.16
BRCA2	13	32900405	A	neutral	27.7
BRCA2	13	32900639	T	functional	24
BRCA2	13	32900691	G	functional	27.3
BRCA2	13	32900706	A	functional	29.8
BRCA2	13	32900736	G	functional	31
BRCA2	13	32900744	T	neutral	27.4
BRCA2	13	32906480	C	neutral	12.01
BRCA2	13	32906558	A	neutral	0.005
BRCA2	13	32906571	C	neutral	2.128
BRCA2	13	32906593	A	neutral	3.514
BRCA2	13	32906637	T	neutral	0.001
BRCA2	13	32906655	G	neutral	2.953
BRCA2	13	32906729	C	neutral	18.03
BRCA2	13	32906738	T	neutral	23.4
BRCA2	13	32906756	A	neutral	24.3
BRCA2	13	32906766	T	neutral	23.4
BRCA2	13	32906781	A	neutral	4.714
BRCA2	13	32906796	C	neutral	22.8
BRCA2	13	32906969	A	neutral	4.512
BRCA2	13	32907000	G	neutral	17.97
BRCA2	13	32907129	C	neutral	9.071
BRCA2	13	32907153	G	neutral	11.03
BRCA2	13	32907159	T	neutral	10.33
BRCA2	13	32907277	G	neutral	23.1
BRCA2	13	32907359	C	neutral	5.15
BRCA2	13	32907401	C	neutral	25.5
BRCA2	13	32907407	G	neutral	0.069
BRCA2	13	32907411	T	neutral	16.09
BRCA2	13	32907413	C	neutral	20.9
BRCA2	13	32907480	T	neutral	22.3
BRCA2	13	32907504	T	neutral	13.22
BRCA2	13	32910456	G	neutral	14.22
BRCA2	13	32910630	T	neutral	13.75
BRCA2	13	32910842	G	neutral	0.011
BRCA2	13	32910908	C	neutral	22.7
BRCA2	13	32911064	G	neutral	34
BRCA2	13	32911172	A	neutral	10.02
BRCA2	13	32911190	G	neutral	16.38
BRCA2	13	32911208	G	neutral	0.003
BRCA2	13	32911247	A	neutral	35
BRCA2	13	32911278	C	neutral	26.5
BRCA2	13	32911295	C	neutral	22.9
BRCA2	13	32911295	A	neutral	22.9
BRCA2	13	32911418	A	neutral	14.84
BRCA2	13	32911419	T	neutral	14.05
BRCA2	13	32911452	T	neutral	11.32
BRCA2	13	32911463	G	neutral	9.064
BRCA2	13	32911479	G	neutral	2.241
BRCA2	13	32911547	G	neutral	9.603
BRCA2	13	32911743	A	neutral	0.02
BRCA2	13	32911796	T	neutral	23.6
BRCA2	13	32911937	G	neutral	0.001
BRCA2	13	32912007	T	neutral	13.65
BRCA2	13	32912060	T	neutral	25.3
BRCA2	13	32912067	G	neutral	16.93
BRCA2	13	32912073	A	neutral	0.002
BRCA2	13	32912174	G	neutral	23.7
BRCA2	13	32912207	G	neutral	36
BRCA2	13	32912285	A	neutral	0.014
BRCA2	13	32912331	T	neutral	19.64
BRCA2	13	32912361	A	neutral	14.79
BRCA2	13	32912408	A	neutral	11.74
BRCA2	13	32912538	C	neutral	15.2
BRCA2	13	32912553	T	neutral	21.4
BRCA2	13	32912582	C	neutral	5.588
BRCA2	13	32912586	A	neutral	0.003
BRCA2	13	32912679	G	neutral	14.31
BRCA2	13	32912733	T	neutral	0.002
BRCA2	13	32912750	T	neutral	12.68
BRCA2	13	32912763	G	neutral	0.006
BRCA2	13	32912975	A	neutral	0.167
BRCA2	13	32913062	G	neutral	26.1
BRCA2	13	32913162	G	neutral	1.366
BRCA2	13	32913271	C	neutral	18.4
BRCA2	13	32913562	C	neutral	24.2
BRCA2	13	32913662	G	neutral	1.733
BRCA2	13	32913690	T	neutral	9.367
BRCA2	13	32913804	A	neutral	14.9
BRCA2	13	32913947	T	neutral	0.201
BRCA2	13	32914000	G	neutral	17.76
BRCA2	13	32914044	G	neutral	15.65
BRCA2	13	32914126	G	neutral	8.01
BRCA2	13	32914132	G	neutral	14.64
BRCA2	13	32914196	A	neutral	23.3
BRCA2	13	32914202	G	neutral	0.002
BRCA2	13	32914236	T	neutral	6.136
BRCA2	13	32914244	T	neutral	0.036
BRCA2	13	32914245	G	neutral	0.818
BRCA2	13	32914260	C	neutral	23.7
BRCA2	13	32914277	G	neutral	4.486
BRCA2	13	32914322	G	neutral	35
BRCA2	13	32914371	A	neutral	0.002
BRCA2	13	32914592	T	neutral	21.6
BRCA2	13	32914635	T	neutral	23.4
BRCA2	13	32914712	A	neutral	8.056
BRCA2	13	32914782	T	neutral	23.3
BRCA2	13	32914814	T	neutral	20.5
BRCA2	13	32914815	A	neutral	12.02
BRCA2	13	32914830	G	neutral	0.038
BRCA2	13	32914839	G	neutral	22.2
BRCA2	13	32914854	G	neutral	16.22
BRCA2	13	32914947	A	neutral	21.6
BRCA2	13	32915240	G	neutral	0.003
BRCA2	13	32915249	G	neutral	0.177
BRCA2	13	32918706	G	neutral	27.6
BRCA2	13	32920979	A	neutral	34
BRCA2	13	32929007	C	neutral	11.16
BRCA2	13	32929047	C	neutral	24.2
BRCA2	13	32929140	A	neutral	35
BRCA2	13	32929178	T	neutral	17.73
BRCA2	13	32929297	T	neutral	7.745
BRCA2	13	32929309	G	neutral	0.193
BRCA2	13	32929387	C	neutral	18.71
BRCA2	13	32929405	C	neutral	23.1
BRCA2	13	32930598	C	neutral	19.41
BRCA2	13	32930621	G	functional	58
BRCA2	13	32930634	A	neutral	9.27
BRCA2	13	32930658	C	functional	34
BRCA2	13	32930663	T	neutral	33
BRCA2	13	32930673	T	neutral	31
BRCA2	13	32930688	A	neutral	34
BRCA2	13	32930691	C	neutral	27.2
BRCA2	13	32931943	C	functional	25.2
BRCA2	13	32931945	C	functional	29
BRCA2	13	32932014	A	functional	54
BRCA2	13	32932047	A	functional	57
BRCA2	13	32932048	A	functional	32
BRCA2	13	32936680	A	functional	33
BRCA2	13	32936680	T	functional	33
BRCA2	13	32936722	G	functional	29.2
BRCA2	13	32936732	C	functional	34
BRCA2	13	32936732	T	functional	34
BRCA2	13	32936733	T	functional	27.7
BRCA2	13	32936742	C	functional	57
BRCA2	13	32936779	C	functional	32
BRCA2	13	32936782	G	neutral	34
BRCA2	13	32936794	C	functional	33
BRCA2	13	32936812	C	functional	33
BRCA2	13	32936818	G	functional	32
BRCA2	13	32937327	T	functional	32
BRCA2	13	32937333	G	neutral	29.6
BRCA2	13	32937348	T	functional	35
BRCA2	13	32937362	G	functional	28.3
BRCA2	13	32937366	C	neutral	26.1
BRCA2	13	32937396	C	functional	28.3
BRCA2	13	32937402	C	functional	29.2
BRCA2	13	32937411	T	functional	28.4
BRCA2	13	32937488	T	neutral	13.19
BRCA2	13	32937501	A	functional	27
BRCA2	13	32937504	G	functional	27.8
BRCA2	13	32937506	C	functional	28
BRCA2	13	32937507	G	functional	26
BRCA2	13	32937507	T	functional	26
BRCA2	13	32937507	C	functional	26
BRCA2	13	32937513	T	functional	28.4
BRCA2	13	32937516	G	functional	25.6
BRCA2	13	32937521	A	neutral	22.4
BRCA2	13	32937526	T	neutral	23.1
BRCA2	13	32937526	C	neutral	23.1
BRCA2	13	32937582	A	functional	32
BRCA2	13	32937647	A	neutral	31
BRCA2	13	32944557	T	functional	35
BRCA2	13	32944558	A	functional	32
BRCA2	13	32944563	C	functional	24.2
BRCA2	13	32944569	A	functional	29.5
BRCA2	13	32944570	C	functional	33
BRCA2	13	32944582	C	functional	31
BRCA2	13	32944584	A	functional	52
BRCA2	13	32944585	A	functional	31
BRCA2	13	32945108	C	neutral	13.63
BRCA2	13	32945129	T	functional	35
BRCA2	13	32945130	A	neutral	34
BRCA2	13	32945144	A	functional	53
BRCA2	13	32945198	G	neutral	24.9
BRCA2	13	32950836	T	neutral	23.4
BRCA2	13	32950897	G	neutral	28.1
BRCA2	13	32950908	A	neutral	8.736
BRCA2	13	32953463	G	neutral	27.2
BRCA2	13	32953472	A	functional	54
BRCA2	13	32953529	T	neutral	25.5
BRCA2	13	32953549	C	neutral	24
BRCA2	13	32953550	A	neutral	26.9
BRCA2	13	32953604	A	neutral	21.7
BRCA2	13	32953616	T	neutral	33
BRCA2	13	32953937	A	functional	56
BRCA2	13	32953941	A	functional	31
BRCA2	13	32953971	T	neutral	25.9
BRCA2	13	32953976	G	neutral	40
BRCA2	13	32954180	T	functional	34
BRCA2	13	32954201	G	neutral	40
BRCA2	13	32954244	G	functional	31
BRCA2	13	32954252	A	functional	53
BRCA2	13	32954253	A	functional	31
BRCA2	13	32954253	T	functional	31
BRCA2	13	32954261	A	neutral	27.9
BRCA2	13	32968854	G	functional	11.26
BRCA2	13	32968854	A	functional	11.26
BRCA2	13	32968861	C	neutral	23
BRCA2	13	32968940	T	functional	33
BRCA2	13	32968943	A	functional	29.9
BRCA2	13	32971042	G	neutral	11.11
BRCA2	13	32971125	C	neutral	0.069
BRCA2	13	32971167	C	neutral	39
BRCA2	13	32972380	A	neutral	0.062
BRCA2	13	32972695	G	neutral	27.2
BRCA2	13	32972771	T	neutral	23.2
BRCA2	13	32972803	T	neutral	23.3
BRCA2	13	32972884	G	neutral	8.474
BRIP1	17	59763347	G	neutral	0.002
BRIP1	17	59821814	C	neutral	20.2
BRIP1	17	59870998	C	neutral	23.3
BRIP1	17	59878709	G	functional	24.3
BRIP1	17	59885995	A	functional	29.9
BRIP1	17	59924505	G	neutral	0.288
BRIP1	17	59924512	T	neutral	0.002
BRIP1	17	59924572	A	functional	33
BRIP1	17	59926567	T	neutral	25
BRIP1	17	59937207	C	functional	26.9
BRIP1	17	59937223	C	functional	26.6
BUB1B	15	40453431	A	neutral	0.048
BUB1B	15	40477831	A	neutral	24.8
BUB1B	15	40488857	C	neutral	14.38
BUB1B	15	40494810	A	neutral	0.013
BUB1B	15	40498503	C	neutral	15.69
BUB1B	15	40512818	G	neutral	18.25
CAMTA1	1	7724562	T	neutral	24
CAMTA1	1	7798367	T	neutral	20.2
CASP8	2	202122995	G	neutral	1.243
CASP8	2	202139671	A	neutral	5.214
CASP8	2	202149589	C	neutral	10.95
CDH1	16	68771322	A	neutral	26.8
CDH1	16	68771326	G	neutral	27.2
CDH1	16	68772239	A	neutral	13.54
CDH1	16	68772264	T	neutral	20.4
CDH1	16	68772264	A	neutral	20.4
CDH1	16	68835597	A	neutral	16.52
CDH1	16	68835678	A	neutral	7.661
CDH1	16	68835695	G	neutral	0.628
CDH1	16	68835713	A	neutral	17.07
CDH1	16	68842610	C	neutral	19.33
CDH1	16	68842668	A	neutral	23.3
CDH1	16	68842734	T	neutral	11.3
CDH1	16	68842735	A	neutral	7.689
CDH1	16	68844127	A	functional	25.8
CDH1	16	68844172	A	functional	31
CDH1	16	68844181	A	functional	31
CDH1	16	68844220	G	neutral	24.5
CDH1	16	68844232	A	neutral	28
CDH1	16	68845620	T	neutral	22.3
CDH1	16	68845646	A	neutral	24.5
CDH1	16	68846047	G	neutral	0.164
CDH1	16	68846086	A	functional	35
CDH1	16	68847240	A	neutral	34
CDH1	16	68847252	A	neutral	0.001
CDH1	16	68847303	C	neutral	25.2
CDH1	16	68847375	A	neutral	25.5
CDH1	16	68847376	G	neutral	25.6
CDH1	16	68849590	C	neutral	27.6
CDH1	16	68853296	G	functional	24
CDH1	16	68855966	A	neutral	18.82
CDH1	16	68856041	A	neutral	7.448
CDH1	16	68856057	G	neutral	29
CDH1	16	68856080	G	neutral	16.52
CDH1	16	68856093	T	functional	21.2
CDH1	16	68857418	A	neutral	23
CDH1	16	68857442	A	neutral	16.96
CDH1	16	68857496	G	neutral	18.66
CDH1	16	68862107	A	functional	34
CDH1	16	68863590	A	neutral	33
CDH1	16	68863604	T	neutral	20.5
CDH1	16	68863660	A	neutral	34
CDH1	16	68863674	A	neutral	34
CDH1	16	68867247	A	neutral	33
CDH1	16	68867265	G	neutral	26.9
CDH1	16	68857441-68857442	CA	neutral	16.96
CDH11	16	65025718	A	neutral	22.9
CDK12	17	37665993	T	functional	35
CDK12	17	37667817	G	functional	27.3
CDK12	17	37667840	A	functional	41
CDK12	17	37676233	T	functional	27
CDKN1B	12	12870798	A	functional	33
CDKN1B	12	12871099	G	neutral	11.36
CDKN1B	12	12871170	A	functional	16.14
CDKN1B	12	12871860	T	neutral	25
CDKN2A	9	21970916	T	neutral	22.6
CDKN2A	9	21970928	A	neutral	0.254
CDKN2A	9	21970979	A	neutral	23.8
CDKN2A	9	21970981	T	functional	26.4
CDKN2A	9	21971017	A	functional	30
CDKN2A	9	21971018	A	functional	29.1
CDKN2A	9	21971024	C	functional	28.6
CDKN2A	9	21971036	G	functional	34
CDKN2A	9	21971036	T	functional	34
CDKN2A	9	21971057	A	functional	26.5
CDKN2A	9	21971062	G	functional	14.46
CDKN2A	9	21971068	C	functional	28.2
CDKN2A	9	21971096	T	functional	28.6
CDKN2A	9	21971098	G	functional	35
CDKN2A	9	21971098	A	functional	35
CDKN2A	9	21971099	A	functional	15.08
CDKN2A	9	21971107	C	functional	29.8
CDKN2A	9	21971107	A	functional	29.8
CDKN2A	9	21971108	G	functional	35
CDKN2A	9	21971108	T	functional	35
CDKN2A	9	21971108	A	functional	35
CDKN2A	9	21971111	T	functional	29
CDKN2A	9	21971111	A	functional	29
CDKN2A	9	21971116	A	functional	28.3
CDKN2A	9	21971117	T	functional	28.1
CDKN2A	9	21971119	A	functional	26.2
CDKN2A	9	21971119	G	functional	26.2
CDKN2A	9	21971129	G	functional	23.7
CDKN2A	9	21971138	T	functional	34
CDKN2A	9	21971138	A	functional	34
CDKN2A	9	21971145	C	functional	26.2
CDKN2A	9	21971146	C	functional	26.6
CDKN2A	9	21971146	A	functional	26.6
CDKN2A	9	21971152	C	functional	25.5
CDKN2A	9	21971156	T	functional	33
CDKN2A	9	21971159	G	functional	33
CDKN2A	9	21971159	T	functional	33
CDKN2A	9	21971164	G	functional	23.1
CDKN2A	9	21971179	A	functional	27.8
CDKN2A	9	21971182	C	functional	25.1
CDKN2A	9	21971188	A	neutral	19.18
CDKN2A	9	21971191	A	functional	4.21
CDKN2A	9	21971199	G	functional	29.4
CDKN2A	9	21971199	T	functional	29.4
CDKN2A	9	21974681	C	functional	28.7
CDKN2A	9	21974684	A	functional	28.6
CDKN2A	9	21974685	T	functional	21.3
CDKN2A	9	21974721	G	functional	23.8
CDKN2A	9	21974723	G	functional	29.8
CDKN2A	9	21974723	A	functional	29.8
CDKN2A	9	21974724	T	functional	32
CDKN2A	9	21974732	G	functional	32
CDKN2A	9	21974756	G	functional	20.3
CDKN2A	9	21974759	T	functional	33
CDKN2A	9	21974780	C	functional	23.7
CDKN2A	9	21974780	G	functional	23.7
CDKN2A	9	21971155-21971156	AA	functional	33
CDKN2A	9	21971178-21971180	CCT	functional	28.4
CHD2	15	93480833	A	neutral	8.878
CHD2	15	93482864	G	neutral	17.7
CHD2	15	93486100	T	neutral	22.9
CHD2	15	93486153	A	neutral	23.8
CHD2	15	93486295	T	neutral	13.07
CHD2	15	93489283	T	neutral	23.2
CHD2	15	93489289	T	neutral	22.8
CHD2	15	93521522	T	functional	34
CHD2	15	93522429	G	neutral	28.2
CHD2	15	93527619	G	neutral	14.4
CHD2	15	93528890	A	neutral	18.57
CHD2	15	93540530	T	functional	28.6
CHD2	15	93543767	C	neutral	34
CHD2	15	93545488	A	neutral	13.61
CHD2	15	93552444	A	neutral	26.1
CHD2	15	93557954	C	neutral	13.55
CHD2	15	93557954	A	neutral	13.55
CHD2	15	93557995	T	neutral	24.8
CHD2	15	93558040	T	neutral	12.13
CHD2	15	93558107	G	neutral	4.332
CHD2	15	93563382	A	neutral	7.438
CHD2	15	93563385	T	neutral	19.4
CHD2	15	93567716	C	neutral	22.9
CHD2	15	93563398-93563399	AT	neutral	15.1
CHEK2	22	29091147	C	neutral	24.7
CHEK2	22	29091207	A	functional	28.4
CHEK2	22	29091840	C	functional	25.7
CHEK2	22	29091846	A	functional	22.5
CHEK2	22	29095873	T	functional	34
CHEK2	22	29120992	C	functional	23.3
CHEK2	22	29121087	G	functional	22.6
CHEK2	22	29121242	A	functional	10.42
CHEK2	22	29121326	C	functional	8.89
CHEK2	22	29130456	A	neutral	24.5
CIC	19	42791715	T	functional	34
CIC	19	42791757	T	functional	34
CIC	19	42791794	G	functional	27.5
CIC	19	42799060	A	functional	31
CIC	19	42799060	T	functional	31
CIITA	16	10989219	G	neutral	4.86
CIITA	16	10995907	G	neutral	6.767
CIITA	16	11000778	A	neutral	9.53
CIITA	16	11000848	C	neutral	20.7
CIITA	16	11001322	G	neutral	0.002
CIITA	16	11001421	A	neutral	8.18
CIITA	16	11001691	T	neutral	0.015
CIITA	16	11001694	C	neutral	0.003
CIITA	16	11002927	G	neutral	14.91
CIITA	16	11009462	G	neutral	22.1
CLTC	17	57754422	T	functional	34
CLTCL1	22	19195771	A	neutral	24.5
CNTNAP2	7	146818170	C	neutral	27.8
CNTNAP2	7	146829419	A	neutral	22.1
CNTNAP2	7	146829500	T	neutral	19.11
CNTNAP2	7	147675054	T	neutral	18.63
CNTNAP2	7	147926795	C	neutral	12.87
CREBBP	16	3778363	T	neutral	7.292
CREBBP	16	3778424	G	neutral	0.026
CREBBP	16	3779115	C	neutral	8.799
CREBBP	16	3779434	C	functional	23.1
CREBBP	16	3779445	T	functional	26
CREBBP	16	3779446	A	functional	5.737
CREBBP	16	3779449	A	functional	7.282
CREBBP	16	3779692	A	functional	24.7
CREBBP	16	3781845	T	neutral	22.1
CREBBP	16	3786076	G	neutral	15.55
CREBBP	16	3786703	A	functional	24.2
CREBBP	16	3786703	G	functional	24.2
CREBBP	16	3786704	C	functional	24.2
CREBBP	16	3786705	A	functional	42
CREBBP	16	3786712	G	neutral	24
CREBBP	16	3786752	A	functional	24.2
CREBBP	16	3786767	G	functional	24.2
CREBBP	16	3786772	C	functional	24.4
CREBBP	16	3788605	C	functional	24.7
CREBBP	16	3788617	T	functional	29.1
CREBBP	16	3788618	A	functional	25.5
CREBBP	16	3788618	C	functional	25.5
CREBBP	16	3788647	T	functional	25.3
CREBBP	16	3788649	C	functional	23.2
CREBBP	16	3788651	G	functional	26.4
CREBBP	16	3794918	C	functional	24.7
CREBBP	16	3799632	T	functional	29.1
CREBBP	16	3817813	A	neutral	23.4
CREBBP	16	3817843	A	neutral	40
CREBBP	16	3819206	A	neutral	14.6
CREBBP	16	3819214	G	neutral	12.31
CREBBP	16	3819261	T	neutral	10.97
CREBBP	16	3819294	T	neutral	18.06
CREBBP	16	3820723	C	neutral	10.26
CREBBP	16	3820723	A	neutral	10.26
CREBBP	16	3820879	A	neutral	23.9
CREBBP	16	3820969	A	neutral	21.3
CREBBP	16	3860684	C	neutral	25.8
CREBBP	16	3900336	T	neutral	0.726
CREBBP	16	3900384	G	neutral	25.8
CREBBP	16	3900638	A	neutral	23.4
CREBBP	16	3900713	C	neutral	23.2
CREBBP	16	3900803	A	neutral	27.1
CREBBP	16	3786705-3786707	CGC	functional	23.7
CTCF	16	67644856	G	neutral	15.66
CTCF	16	67645922	A	functional	26.4
CTCF	16	67645922	T	functional	26.4
CTCF	16	67645923	C	functional	25.6
CTCF	16	67650710	T	functional	35
CTCF	16	67654643	A	functional	35
CTCF	16	67654646	T	functional	35
CTCF	16	67670682	T	neutral	33
CUL3	2	225362478	T	neutral	23
DDX3X	X	41198298	G	functional	23.7
DDX3X	X	41198306	T	functional	24.3
DDX3X	X	41202589	C	functional	23.2
DDX3X	X	41203341	T	functional	34
DDX3X	X	41203532	T	functional	31
DDX3X	X	41203601	A	functional	29.2
DDX3X	X	41203603	T	functional	35
DDX3X	X	41203604	A	functional	34
DDX3X	X	41204458	T	functional	28.8
DDX3X	X	41204466	T	functional	24.9
DDX3X	X	41204468	T	functional	27.5
DDX3X	X	41204516	G	functional	27.3
DDX3X	X	41205589	G	functional	32
DDX3X	X	41205589	T	functional	32
DDX3X	X	41205629	A	functional	34
DDX3X	X	41205797	C	functional	29.9
DDX3X	X	41205801	C	functional	31
DDX3X	X	41205855	T	functional	33
DDX3X	X	41205860	T	functional	31
DDX3X	X	41206199	T	functional	34
DDX3X	X	41198296-41198298	CGC	functional	23.7
DDX3X	X	41198311-41198313	TGC	functional	36
DICER1	14	95557602	A	functional	31
DICER1	14	95557626	A	functional	48
DICER1	14	95557629	G	functional	28.9
DICER1	14	95557638	G	functional	30
DICER1	14	95557642	T	functional	34
DICER1	14	95560462	C	functional	25.5
DICER1	14	95560463	G	functional	31
DICER1	14	95560464	T	functional	34
DICER1	14	95560466	T	functional	33
DICER1	14	95560475	G	functional	31
DICER1	14	95560476	T	functional	35
DICER1	14	95562509	C	functional	26.4
DICER1	14	95570305	G	neutral	10.25
DICER1	14	95570341	C	neutral	12.96
DICER1	14	95574253	T	neutral	25.4
DICER1	14	95574310	C	neutral	19.19
DICER1	14	95582086	A	neutral	16.64
DICER1	14	95592936	C	neutral	25
DICER1	14	95596483	T	neutral	17.49
DICER1	14	95598904	C	neutral	12.24
DICER1	14	95599737	A	neutral	27.6
DICER1	14	95557640-95557642	CTT	functional	34
DNM2	19	10887847	A	neutral	28.5
DNM2	19	10893735	T	neutral	34
DNM2	19	10904475	A	functional	34
DNM2	19	10904505	A	functional	42
DNM2	19	10904508	T	functional	35
DNM2	19	10904509	A	functional	28.8
DNM2	19	10909219	T	functional	34
DNM2	19	10922947	A	functional	27.2
DNM2	19	10922991	A	functional	34
DNM2	19	10934519	A	neutral	23.1
DNM2	19	10934534	A	functional	23.3
DNM2	19	10934535	A	functional	34
DNM2	19	10934538	T	functional	35
DNM2	19	10934562	G	functional	32
DNM2	19	10935787	A	functional	37
DNM2	19	10941677	A	neutral	23.3
DNMT3A	2	25457176	A	functional	27.2
DNMT3A	2	25457242	T	functional	33
DNMT3A	2	25457243	A	functional	32
DNMT3A	2	25457249	C	functional	24.1
DNMT3A	2	25463181	A	neutral	35
DNMT3A	2	25463181	G	functional	35
DNMT3A	2	25463184	C	functional	48
DNMT3A	2	25463286	T	functional	27.6
DNMT3A	2	25463308	A	neutral	12.51
DNMT3A	2	25463541	C	functional	28.2
DNMT3A	2	25466800	A	functional	14.81
DNMT3A	2	25467449	A	neutral	29.7
DNMT3A	2	25468174	C	neutral	23.7
DNMT3A	2	25523096	G	neutral	23.1
DNMT3A	2	25536838	C	neutral	21.3
DNMT3A	2	25463276-25463278	AGC	neutral	23.2
ELF3	1	201983073	G	neutral	26.5
ELF3	1	201983085	C	functional	27.9
ELF3	1	201983109	G	neutral	45
ELF3	1	201983143	C	functional	35
EP300	22	41513412	G	neutral	22.2
EP300	22	41513727	A	neutral	23.3
EP300	22	41522003	G	neutral	15.23
EP300	22	41527628	G	neutral	23
EP300	22	41542780	G	neutral	22.8
EP300	22	41545151	T	neutral	23.2
EP300	22	41545961	C	neutral	16.69
EP300	22	41545994	T	neutral	23.2
EP300	22	41546041	T	neutral	23.1
EP300	22	41546045	T	functional	22.9
EP300	22	41546141	A	neutral	23.5
EP300	22	41546158	A	neutral	17.41
EP300	22	41548008	G	neutral	23.2
EP300	22	41562653	G	functional	31
EP300	22	41565529	A	functional	34
EP300	22	41565529	T	functional	34
EP300	22	41565575	G	functional	29
EP300	22	41566475	T	functional	31
EP300	22	41568555	T	functional	34
EP300	22	41569772	C	functional	32
EP300	22	41572254	G	functional	26.1
EP300	22	41572350	T	functional	32
EP300	22	41572351	A	functional	26.7
EP300	22	41572862	C	neutral	27.7
EP300	22	41573384	G	neutral	15.85
EP300	22	41574004	G	neutral	8.868
EP300	22	41574105	A	neutral	13.89
EP300	22	41574196	G	neutral	0.035
EP300	22	41574383	C	neutral	7.156
ERCC2	19	45854919	G	neutral	10.56
ERCC2	19	45855493	A	functional	12.16
ERCC2	19	45855507	C	functional	25.5
ERCC2	19	45855787	T	neutral	33
ERCC2	19	45855816	G	functional	29.6
ERCC2	19	45855817	A	functional	32
ERCC2	19	45855835	A	functional	24
ERCC2	19	45856015	A	functional	34
ERCC2	19	45856059	G	functional	35
ERCC2	19	45856345	C	functional	25
ERCC2	19	45856346	C	functional	26.2
ERCC2	19	45856352	G	functional	28.1
ERCC2	19	45856355	C	functional	26
ERCC2	19	45856370	T	functional	32
ERCC2	19	45856397	T	neutral	33
ERCC2	19	45856532	T	functional	35
ERCC2	19	45858047	T	functional	34
ERCC2	19	45858929	A	functional	29
ERCC2	19	45860548	A	functional	12.03
ERCC2	19	45860556	A	functional	33
ERCC2	19	45860619	A	functional	32
ERCC2	19	45860626	C	functional	23.9
ERCC2	19	45860760	T	neutral	27.8
ERCC2	19	45860928	T	functional	24.1
ERCC2	19	45867259	T	neutral	24
ERCC2	19	45867298	A	neutral	14.54
ERCC2	19	45867337	A	neutral	13.16
ERCC2	19	45867571	A	functional	29.3
ERCC2	19	45867584	A	functional	26.4
ERCC2	19	45867687	C	functional	27.3
ERCC2	19	45867774	C	functional	28.3
ERCC2	19	45871913	T	functional	35
ERCC2	19	45871992	G	functional	32
ERCC2	19	45872197	G	functional	13.29
ERCC2	19	45872219	C	functional	28.4
ERCC2	19	45872374	C	functional	27.7
ERCC2	19	45872380	A	functional	38
ERCC2	19	45872387	C	functional	24.4
ERCC2	19	45873425	C	functional	29.9
ERCC2	19	45873455	C	functional	29.2
ERCC4	16	14021989	C	functional	29.6
ERCC4	16	14029033	A	neutral	34
ERCC4	16	14029277	T	neutral	23.5
ERCC4	16	14029554	T	functional	35
ERCC4	16	14038659	C	neutral	5.215
ERCC4	16	14041518	A	functional	35
ERCC4	16	14041810	T	functional	32
ERCC4	16	14042032	A	neutral	22.9
ERCC4	16	14042070	G	neutral	17.34
ERCC4	16	14042077	G	neutral	28.1
ERCC4	16	14042100	A	neutral	33
ERCC5	13	103506690	A	neutral	23.3
ERCC5	13	103510736	T	neutral	33
ERCC5	13	103510737	A	neutral	34
ERCC5	13	103513944	G	neutral	23.2
ERCC5	13	103513951	G	neutral	27.4
ERCC5	13	103515085	C	neutral	5.363
ERCC5	13	103515379	A	neutral	18.65
ERCC5	13	103520565	G	neutral	29.3
ERCC5	13	103525619	T	neutral	35
ERCC5	13	103527931	A	neutral	0.019
ERCC5	13	103528002	C	neutral	25
ERCC5	13	103528048	T	neutral	4.266
ETNK1	12	22811991	T	functional	31
ETNK1	12	22811995	G	functional	32
ETNK1	12	22811998	C	functional	31
ETV6	12	12022496	C	neutral	15.47
ETV6	12	12022535	T	functional	22.7
ETV6	12	12037474	T	functional	35
ETV6	12	12037475	A	functional	34
EXT1	8	118847730	C	neutral	26.3
EXT1	8	118847781	T	neutral	20.6
EXT1	8	118849384	T	functional	25.5
EXT1	8	118849385	A	functional	33
EXT2	11	44129386	G	neutral	11.49
EXT2	11	44129522	G	neutral	24.3
EXT2	11	44135787	A	functional	34
EXT2	11	44135818	T	neutral	22.3
EXT2	11	44146484	T	neutral	22.5
EXT2	11	44151625	T	neutral	18.53
FANCA	16	89805324	T	neutral	10.7
FANCA	16	89805352	A	functional	24.4
FANCA	16	89805672	T	neutral	6.518
FANCA	16	89805914	C	neutral	11.79
FANCA	16	89805925	A	functional	25.8
FANCA	16	89806423	A	functional	20.3
FANCA	16	89806477	T	neutral	0.005
FANCA	16	89811455	T	neutral	15.79
FANCA	16	89813093	C	neutral	22.8
FANCA	16	89813256	C	functional	27
FANCA	16	89815150	T	neutral	5.853
FANCA	16	89815152	A	neutral	23.3
FANCA	16	89816213	A	functional	23.7
FANCA	16	89816214	A	functional	6.969
FANCA	16	89831338	G	functional	13.24
FANCA	16	89831470	G	functional	22
FANCA	16	89833576	C	neutral	4.134
FANCA	16	89833616	G	functional	22.5
FANCA	16	89836323	T	neutral	3.273
FANCA	16	89836654	A	neutral	24.7
FANCA	16	89836978	A	neutral	24.9
FANCA	16	89839765	C	neutral	9.005
FANCA	16	89839766	C	neutral	0.034
FANCA	16	89849452	C	functional	23.8
FANCA	16	89849480	T	neutral	0.069
FANCA	16	89849506	C	functional	22.8
FANCA	16	89857867	A	functional	24.9
FANCA	16	89857935	A	neutral	23.4
FANCA	16	89862388	G	neutral	13.46
FANCA	16	89866018	G	functional	25.5
FANCA	16	89866043	C	neutral	7.975
FANCA	16	89869704	C	neutral	17.56
FANCA	16	89869705	T	neutral	21.6
FANCA	16	89871768	C	functional	24.3
FANCA	16	89871796	A	neutral	13.64
FANCA	16	89874756	A	neutral	18.85
FANCA	16	89883000	C	neutral	0.789
FANCA	16	89883007	T	neutral	17.1
FANCA	16	89874749-89874751	CGC	functional	17.91
FANCC	9	97864005	G	functional	25.2
FANCC	9	97869487	C	neutral	0.002
FANCC	9	97869536	T	neutral	24.2
FANCC	9	97887391	T	neutral	23.7
FANCC	9	97934359	T	neutral	25.1
FANCD2	3	10074646	C	neutral	23.3
FANCD2	3	10080987	G	neutral	3.504
FANCD2	3	10081411	G	neutral	16.36
FANCD2	3	10084749	T	functional	34
FANCD2	3	10084828	A	neutral	10.6
FANCD2	3	10088285	G	neutral	10.37
FANCD2	3	10088343	G	neutral	23
FANCD2	3	10089658	G	neutral	8.493
FANCD2	3	10089689	G	neutral	23.9
FANCD2	3	10094159	G	neutral	10.17
FANCD2	3	10105516	C	neutral	22.2
FANCD2	3	10106532	T	neutral	1.749
FANCD2	3	10115033	T	neutral	17.49
FANCD2	3	10128928	T	neutral	10.78
FANCE	6	35423541	T	neutral	17.12
FANCE	6	35423886	T	neutral	11.01
FANCE	6	35426132	A	neutral	23.9
FANCE	6	35430686	A	neutral	8.998
FANCF	11	22646398	A	neutral	23.5
FANCF	11	22646800	A	neutral	0.742
FANCF	11	22646984	T	neutral	11.35
FANCG	9	35076517	A	neutral	11.03
FANCG	9	35076755	A	neutral	12.28
FANCG	9	35077267	A	neutral	20.5
FANCG	9	35079445	C	neutral	26.6
FAS	10	90762801	A	neutral	0.701
FAS	10	90768676	T	neutral	23.1
FAS	10	90770554	G	neutral	15.68
FAS	10	90773977	A	functional	31
FAT1	4	187509786	A	neutral	14.44
FAT1	4	187509981	A	functional	4.085
FAT1	4	187510258	A	functional	14.65
FAT1	4	187517769	C	functional	28.6
FAT1	4	187524923	G	neutral	9.975
FAT1	4	187525592	G	neutral	14.51
FAT1	4	187530402	C	neutral	6.619
FAT1	4	187531122	G	neutral	25.8
FAT1	4	187540040	T	neutral	23.9
FAT1	4	187541686	T	neutral	25.6
FAT1	4	187549364	A	neutral	23.5
FAT1	4	187549473	T	neutral	22.6
FAT1	4	187557908	T	neutral	23.7
FAT1	4	187584587	G	neutral	11.47
FAT1	4	187628341	A	neutral	3.133
FAT1	4	187628947	T	neutral	24.3
FAT4	4	126237751	C	neutral	27.2
FAT4	4	126238924	T	neutral	0.029
FAT4	4	126239421	T	neutral	24.4
FAT4	4	126239782	G	neutral	24.1
FAT4	4	126239986	T	neutral	23.7
FAT4	4	126240377	T	neutral	11.06
FAT4	4	126240968	T	neutral	12.1
FAT4	4	126240990	A	neutral	7.258
FAT4	4	126241224	A	neutral	23.1
FAT4	4	126241720	C	neutral	23.3
FAT4	4	126241785	A	neutral	24.3
FAT4	4	126241869	G	neutral	24.4
FAT4	4	126336596	G	neutral	42
FAT4	4	126336851	A	neutral	23.7
FAT4	4	126367606	T	neutral	25
FAT4	4	126369631	T	neutral	34
FAT4	4	126369978	G	neutral	23.1
FAT4	4	126370647	A	neutral	28.9
FAT4	4	126371007	G	neutral	22.4
FAT4	4	126371616	A	neutral	20.3
FAT4	4	126371814	T	neutral	22.9
FAT4	4	126372742	A	neutral	27.4
FAT4	4	126372975	C	neutral	21.9
FAT4	4	126373018	T	neutral	24.8
FAT4	4	126373570	T	neutral	24.6
FAT4	4	126373594	G	neutral	7.949
FAT4	4	126373789	A	neutral	22.4
FAT4	4	126373858	T	neutral	25.8
FAT4	4	126389832	A	neutral	24.4
FAT4	4	126400922	T	neutral	15.49
FAT4	4	126402784	T	neutral	17.48
FAT4	4	126408663	G	neutral	11.41
FAT4	4	126411082	G	neutral	0.225
FAT4	4	126412106	G	neutral	26.1
FAT4	4	126412130	G	neutral	23.1
FAT4	4	126412154	A	neutral	24
FAT4	4	126412634	G	neutral	16.57
FAT4	4	126412637	A	neutral	15.43
FAT4	4	126412891	T	neutral	4.834
FAT4	4	126412906	A	neutral	15.55
FBXO11	2	48132711	G	neutral	11.77
FBXW7	4	153244091	T	functional	25.2
FBXW7	4	153244184	T	functional	26.4
FBXW7	4	153245506	A	neutral	46
FBXW7	4	153247244	T	functional	29.3
FBXW7	4	153247288	A	functional	32
FBXW7	4	153247289	A	functional	28.5
FBXW7	4	153247366	A	functional	35
FBXW7	4	153247366	T	functional	35
FBXW7	4	153249384	T	functional	35
FBXW7	4	153249385	A	functional	34
FBXW7	4	153249393	T	neutral	28.7
FBXW7	4	153249511	T	functional	33
FBXW7	4	153251965	C	neutral	10.35
FBXW7	4	153268129	C	functional	19.78
FBXW7	4	153268195	C	neutral	23.5
FBXW7	4	153332924	C	functional	23
FBXW7	4	153247364-153247366	CAT	functional	35
FH	1	241661267	C	functional	33
FH	1	241663859	C	functional	29.8
FH	1	241663872	G	functional	29.7
FH	1	241665790	T	functional	34
FH	1	241665822	C	functional	29.3
FH	1	241665852	G	functional	31
FH	1	241667353	T	functional	33
FH	1	241667356	T	functional	32
FH	1	241667357	C	functional	31
FH	1	241667427	C	functional	23.6
FH	1	241667430	T	functional	27.2
FH	1	241667450	G	functional	32
FH	1	241667462	G	functional	28.5
FH	1	241667498	A	functional	23
FH	1	241667503	T	functional	33
FH	1	241667515	G	functional	29.2
FH	1	241667516	G	functional	30
FH	1	241667527	C	functional	33
FH	1	241667536	G	functional	29.4
FH	1	241671941	C	functional	29.6
FH	1	241671943	T	functional	35
FH	1	241671943	A	functional	35
FH	1	241671944	A	functional	34
FH	1	241671952	C	functional	31
FH	1	241672057	G	functional	31
FH	1	241672066	A	functional	32
FH	1	241675344	C	functional	10.58
FH	1	241676932	G	functional	23.7
FH	1	241676961	G	functional	26.8
FH	1	241682946	A	neutral	0.56
FH	1	241682970	A	neutral	7.199
FLCN	17	17117052	G	functional	27.5
FLCN	17	17118517	C	neutral	9.907
FLCN	17	17120404	A	neutral	15.46
FLCN	17	17122436	T	neutral	14.83
FUS	16	31195598	A	neutral	19.34
FUS	16	31202740	T	functional	29.5
FUS	16	31202752	T	functional	28.6
GATA1	X	48649629	T	neutral	23.3
GATA1	X	48652374	A	neutral	12.98
GATA3	10	8100763	C	neutral	22.4
GRIN2A	16	9857196	T	neutral	22.2
GRIN2A	16	9857933	A	neutral	0.001
GRIN2A	16	9858001	T	neutral	0.004
GRIN2A	16	9858038	C	neutral	0.003
GRIN2A	16	9858173	T	neutral	23
GRIN2A	16	9858211	C	neutral	2.086
GRIN2A	16	9858337	A	neutral	27.5
GRIN2A	16	9858502	G	neutral	23
GRIN2A	16	9858549	A	neutral	17.07
GRIN2A	16	9858666	C	neutral	24.2
GRIN2A	16	9858735	T	functional	15.53
GRIN2A	16	9862850	T	functional	32
GRIN2A	16	9862853	G	functional	27.9
GRIN2A	16	9892299	T	functional	26.6
GRIN2A	16	9916143	T	functional	35
GRIN2A	16	9923326	G	functional	29.4
GRIN2A	16	9923446	C	functional	26.9
GRIN2A	16	9928084	C	functional	27.7
GRIN2A	16	9934563	A	functional	34
GRIN2A	16	9934602	T	functional	35
GRIN2A	16	9943800	A	neutral	19.94
GRIN2A	16	10031874	G	neutral	12.21
GRIN2A	16	10032161	C	neutral	23.3
GRIN2A	16	10032401	A	neutral	4.619
GRIN2A	16	10032404	A	neutral	13.92
GRIN2A	16	10274186	G	neutral	11.6
GRIN2A	16	10274193	A	neutral	15.95
HNF1A	12	121416650	C	neutral	25.8
HNF1A	12	121416864	T	neutral	23.4
HNF1A	12	121426700	T	functional	31
HNF1A	12	121426785	A	functional	34
HNF1A	12	121431382	G	neutral	10.53
HNF1A	12	121431394	T	functional	26.7
HNF1A	12	121431395	A	functional	24
HNF1A	12	121431404	A	functional	22.9
HNF1A	12	121432032	T	functional	33
HNF1A	12	121432041	A	functional	34
HNF1A	12	121432064	T	functional	34
HNF1A	12	121432067	T	functional	34
HNF1A	12	121432068	A	functional	34
HNF1A	12	121432080	G	functional	32
HNF1A	12	121432124	T	neutral	0.065
HNF1A	12	121434124	A	neutral	24.4
HNF1A	12	121434401	G	neutral	12.49
HNF1A	12	121435307	T	functional	34
HNF1A	12	121435427	A	neutral	27.1
HNF1A	12	121437382	G	neutral	11.83
HNF1A	12	121437384	A	neutral	14.79
HNF1A	12	121416726-121416727	CT	neutral	9.844
IKZF1	7	50450300	T	functional	35
KAT6B	10	76735893	T	neutral	13.91
KAT6B	10	76784992	T	neutral	9.822
KAT6B	10	76788618	T	neutral	12.97
KAT6B	10	76789077	A	neutral	0.655
KAT6B	10	76789417	A	neutral	24.9
KDM5C	X	53222195	T	neutral	21.4
KDM5C	X	53222235	G	neutral	3.997
KDM5C	X	53222633	A	neutral	20.3
KDM5C	X	53228310	T	functional	25.8
KDM5C	X	53240002	A	functional	27.1
KDM5C	X	53241007	A	functional	32
KDM5C	X	53245044	T	neutral	14.37
KDM6A	X	44732885	A	neutral	18.73
KDM6A	X	44920641	C	neutral	14.33
KDM6A	X	44922880	G	neutral	13.02
KDM6A	X	44922890	T	neutral	21.1
KDM6A	X	44922982	G	neutral	15.01
KDM6A	X	44929077	A	neutral	11.83
KDM6A	X	44929077	T	neutral	11.83
KDM6A	X	44929231	A	neutral	23.2
KDM6A	X	44941855	T	neutral	12.52
KDM6A	X	44949074	G	functional	25.9
KEAP1	19	10600417	A	functional	32
KEAP1	19	10600447	A	functional	24
KEAP1	19	10602290	A	functional	32
KEAP1	19	10602310	A	functional	24.4
KEAP1	19	10602314	T	functional	33
KEAP1	19	10602335	C	functional	25.7
KEAP1	19	10602442	T	functional	25.5
KEAP1	19	10602565	A	functional	39
KEAP1	19	10602581	A	functional	33
KEAP1	19	10602581	T	functional	33
KEAP1	19	10602619	T	functional	33
KEAP1	19	10602764	A	functional	29.6
KEAP1	19	10602832	T	functional	28.3
KEAP1	19	10602850	C	functional	27.2
KEAP1	19	10610154	G	functional	33
KEAP1	19	10610247	A	functional	22.7
KEAP1	19	10610642	T	functional	19.95
KMT2C	7	151859683	A	neutral	36
KMT2C	7	151860230	C	neutral	23.3
KMT2C	7	151882672	A	functional	33
KMT2C	7	151902197	G	neutral	32
KMT2C	7	151949735	C	neutral	11.37
KMT2D	12	49416417	A	functional	10.19
KMT2D	12	49416596	C	neutral	15.18
KMT2D	12	49420108	T	functional	23.7
KMT2D	12	49420213	T	functional	23.3
KMT2D	12	49420214	A	functional	22.9
KMT2D	12	49420288	T	functional	23.8
KMT2D	12	49420606	T	functional	23.8
KMT2D	12	49420730	A	neutral	10.14
KMT2D	12	49425385	T	neutral	13.24
KMT2D	12	49425386	C	neutral	10.86
KMT2D	12	49425443	C	neutral	10.73
KMT2D	12	49425487	A	neutral	11.17
KMT2D	12	49425489	A	neutral	7.094
KMT2D	12	49425544	C	neutral	11.85
KMT2D	12	49425575	T	neutral	16.2
KMT2D	12	49426460	G	neutral	0.041
KMT2D	12	49426694	C	neutral	0.112
KMT2D	12	49426878	T	neutral	15.45
KMT2D	12	49427108	A	neutral	19.12
KMT2D	12	49427347	T	neutral	23.8
KMT2D	12	49428694	C	neutral	25.2
KMT2D	12	49430947	C	neutral	11.65
KMT2D	12	49431094	C	neutral	20.7
KMT2D	12	49431115	A	neutral	23.8
KMT2D	12	49431796	A	neutral	10.75
KMT2D	12	49432326	A	neutral	21.2
KMT2D	12	49433298	A	neutral	14.47
KMT2D	12	49433599	G	neutral	9.261
KMT2D	12	49433883	A	neutral	22.9
KMT2D	12	49433946	G	neutral	22.8
KMT2D	12	49433964	A	neutral	8.507
KMT2D	12	49433994	T	neutral	24.7
KMT2D	12	49434054	A	neutral	15.32
KMT2D	12	49434075	T	neutral	22.8
KMT2D	12	49434409	A	neutral	18.77
KMT2D	12	49434493	A	neutral	8.323
KMT2D	12	49434717	T	neutral	23.2
KMT2D	12	49434849	T	neutral	22.7
KMT2D	12	49434910	T	neutral	4.139
KMT2D	12	49434924	A	neutral	2.109
KMT2D	12	49435116	A	neutral	23.1
KMT2D	12	49435905	C	neutral	18.27
KMT2D	12	49437202	A	neutral	23.6
KMT2D	12	49440101	C	neutral	18.3
KMT2D	12	49440398	T	functional	24.7
KMT2D	12	49440522	G	functional	22.9
KMT2D	12	49443634	A	neutral	24.1
KMT2D	12	49443799	A	neutral	23.6
KMT2D	12	49444297	A	neutral	36
KMT2D	12	49444920	A	neutral	29.9
KMT2D	12	49444960	T	neutral	0.971
KMT2D	12	49444989	T	neutral	7.339
KMT2D	12	49445028	A	neutral	0.429
KMT2D	12	49445260	A	neutral	0.575
KMT2D	12	49445310	A	neutral	3.47
KMT2D	12	49445392	T	neutral	9.233
KMT2D	12	49445505	T	neutral	1.632
KMT2D	12	49445976	A	neutral	4.645
KMT2D	12	49446040	T	neutral	3.753
KMT2D	12	49446485	T	neutral	13.88
KMT2D	12	49447416	C	neutral	19.88
KMT2D	12	49448463	T	neutral	19.8
KMT2D	12	49433298-49433299	AG	neutral	5.2
LZTR1	22	21340179	A	functional	29.3
LZTR1	22	21341828	G	functional	27.1
LZTR1	22	21341837	T	functional	35
LZTR1	22	21344763	A	functional	32
LZTR1	22	21344765	A	functional	43
LZTR1	22	21345975	T	functional	34
LZTR1	22	21345984	T	functional	29
LZTR1	22	21345988	T	functional	29.9
LZTR1	22	21347143	A	functional	34
LZTR1	22	21348226	G	functional	28.9
LZTR1	22	21348256	A	functional	34
LZTR1	22	21348502	T	functional	33
LZTR1	22	21348954	A	neutral	28.1
LZTR1	22	21349277	T	neutral	25.4
LZTR1	22	21350154	T	functional	35
LZTR1	22	21351542	T	functional	35
LZTR1	22	21351552	T	functional	26
MAP3K1	5	56155618	G	neutral	10.19
MAP3K1	5	56177443	A	neutral	26
MAP3K1	5	56177743	A	neutral	8.873
MAP3K1	5	56180528	T	neutral	24.8
MED12	X	70339253	A	functional	27
MED12	X	70339254	A	functional	26.7
MED12	X	70341499	C	neutral	0.103
MED12	X	70341593	T	neutral	20.9
MED12	X	70345285	G	neutral	23.3
MED12	X	70345892	C	neutral	20.2
MED12	X	70347217	T	functional	35
MED12	X	70349258	T	functional	28.5
MED12	X	70351463	T	neutral	19.26
MED12	X	70351467	G	neutral	22.2
MED12	X	70356372	C	neutral	13.58
MED12	X	70357135	A	neutral	24.6
MED12	X	70357144	A	neutral	24.3
MED12	X	70357196	T	neutral	21.8
MEN1	11	64571909	G	functional	29.1
MEN1	11	64571975	T	functional	24.6
MEN1	11	64572018	C	neutral	6.858
MEN1	11	64572131	T	neutral	12.01
MEN1	11	64572548	A	functional	40
MEN1	11	64572550	T	functional	27.4
MEN1	11	64572550	G	functional	27.4
MEN1	11	64572575	T	functional	25.8
MEN1	11	64572594	T	functional	29.2
MEN1	11	64572604	T	functional	34
MEN1	11	64572604	G	functional	34
MEN1	11	64573740	G	functional	26.5
MEN1	11	64573831	G	functional	25.3
MEN1	11	64575122	A	neutral	26.3
MEN1	11	64575139	G	functional	28.4
MEN1	11	64575475	C	functional	27.4
MEN1	11	64575491	G	functional	34
MEN1	11	64575502	A	functional	28.8
MEN1	11	64575503	A	functional	33
MEN1	11	64575514	G	functional	27.5
MEN1	11	64575539	G	functional	32
MEN1	11	64577167	C	functional	24.5
MEN1	11	64577449	T	functional	33
MEN1	11	64577469	A	functional	26
MEN1	11	64577517	C	functional	25
MGMT	10	131334604	A	neutral	30
MLH1	3	37035093	T	functional	32
MLH1	3	37035100	A	functional	32
MLH1	3	37035100	T	functional	32
MLH1	3	37035103	C	neutral	29.5
MLH1	3	37035111	T	functional	31
MLH1	3	37035121	T	functional	34
MLH1	3	37035124	G	functional	34
MLH1	3	37035142	G	functional	32
MLH1	3	37035150	C	functional	29
MLH1	3	37035150	T	functional	29
MLH1	3	37035151	G	functional	32
MLH1	3	37038114	C	functional	32
MLH1	3	37038115	G	functional	28.2
MLH1	3	37038115	T	functional	28.2
MLH1	3	37038124	T	functional	31
MLH1	3	37038136	C	functional	28.3
MLH1	3	37038139	A	functional	28.1
MLH1	3	37038180	A	functional	32
MLH1	3	37038182	A	functional	12.67
MLH1	3	37038187	A	functional	32
MLH1	3	37038192	T	functional	35
MLH1	3	37038192	A	functional	35
MLH1	3	37038192	C	functional	35
MLH1	3	37038193	A	functional	31
MLH1	3	37038196	A	functional	33
MLH1	3	37042467	C	functional	26.7
MLH1	3	37042468	A	functional	31
MLH1	3	37042476	G	functional	29
MLH1	3	37042482	G	functional	26.3
MLH1	3	37042483	T	functional	31
MLH1	3	37042488	G	functional	39
MLH1	3	37042537	C	functional	34
MLH1	3	37042539	A	functional	32
MLH1	3	37042540	A	functional	31
MLH1	3	37045905	G	functional	29.7
MLH1	3	37045916	C	functional	26.2
MLH1	3	37045917	T	functional	34
MLH1	3	37045935	T	functional	34
MLH1	3	37045935	G	functional	34
MLH1	3	37048541	A	functional	32
MLH1	3	37050315	G	functional	31
MLH1	3	37053319	G	functional	27.3
MLH1	3	37053550	A	neutral	22.9
MLH1	3	37053562	T	neutral	35
MLH1	3	37053568	G	neutral	28.6
MLH1	3	37053568	C	neutral	28.6
MLH1	3	37055976	A	functional	27.4
MLH1	3	37055984	C	functional	25.5
MLH1	3	37056024	G	functional	29.3
MLH1	3	37059000	C	functional	34
MLH1	3	37059009	G	neutral	32
MLH1	3	37059033	G	functional	28.4
MLH1	3	37059048	T	functional	23.7
MLH1	3	37059051	G	neutral	23.4
MLH1	3	37061827	T	functional	29.5
MLH1	3	37061834	A	functional	24.7
MLH1	3	37061834	G	functional	24.7
MLH1	3	37061839	C	functional	28.7
MLH1	3	37061847	G	functional	40
MLH1	3	37061890	A	neutral	23.7
MLH1	3	37061893	C	neutral	28.9
MLH1	3	37061902	C	functional	15.92
MLH1	3	37067225	G	neutral	17.97
MLH1	3	37067240	A	neutral	29.2
MLH1	3	37067255	A	neutral	23.9
MLH1	3	37067306	A	neutral	15.18
MLH1	3	37067386	C	neutral	39
MLH1	3	37067410	A	neutral	0.066
MLH1	3	37081767	C	functional	23
MLH1	3	37081770	G	neutral	26.3
MLH1	3	37081782	C	functional	24.2
MLH1	3	37083767	C	functional	32
MLH1	3	37083767	G	functional	32
MLH1	3	37083812	C	functional	28.3
MLH1	3	37089020	T	neutral	26.9
MLH1	3	37089023	C	functional	27.8
MLH1	3	37089044	A	functional	33
MLH1	3	37089077	G	neutral	25.3
MLH1	3	37089086	G	neutral	34
MLH1	3	37089098	A	neutral	32
MLH1	3	37089130	G	neutral	48
MLH1	3	37089131	C	neutral	29.2
MLH1	3	37089131	G	neutral	29.2
MLH1	3	37089133	C	functional	19.34
MLH1	3	37089143	A	functional	28.9
MLH1	3	37089143	C	functional	28.9
MLH1	3	37090029	T	functional	33
MLH1	3	37090053	T	functional	33
MLH1	3	37090054	T	functional	35
MLH1	3	37090069	G	functional	33
MLH1	3	37090072	T	functional	34
MLH1	3	37090074	G	neutral	22.6
MLH1	3	37090087	C	functional	35
MLH1	3	37090087	T	functional	35
MLH1	3	37090095	C	functional	21.6
MLH1	3	37090443	C	functional	23.7
MLH1	3	37090446	A	functional	21.3
MLH1	3	37090446	C	functional	21.3
MLH1	3	37090453	C	functional	32
MLH1	3	37090464	T	functional	35
MLH1	3	37090471	G	neutral	21.8
MLH1	3	37090479	C	neutral	7.292
MLH1	3	37092019	A	neutral	22.6
MLH1	3	37092025	T	neutral	29
MLH1	3	37092026	C	functional	27.3
MLH1	3	37092046	T	neutral	35
MLH1	3	37092070	T	neutral	21
MLH1	3	37092119	C	functional	32
MLH1	3	37092125	G	neutral	27.2
MLH1	3	37092136	G	functional	31
MLH1	3	37035142-37035143	AC	functional	31
MLH1	3	37053567-37053568	TG	neutral	28.6
MLH1	3	37089129-37089131	GGC	neutral	29.2
MLH1	3	37089130-37089131	GC	neutral	29.2
MSH2	2	47630334	A	neutral	29.5
MSH2	2	47630337	T	neutral	22.6
MSH2	2	47630353	T	neutral	23.5
MSH2	2	47630468	G	neutral	16.44
MSH2	2	47630494	A	neutral	33
MSH2	2	47635605	T	functional	25.4
MSH2	2	47635615	A	neutral	24.2
MSH2	2	47635632	A	neutral	25.1
MSH2	2	47635645	A	neutral	9.642
MSH2	2	47637246	G	neutral	24.4
MSH2	2	47637348	A	functional	26.9
MSH2	2	47637350	A	functional	40
MSH2	2	47637354	A	functional	25.7
MSH2	2	47637354	G	functional	25.7
MSH2	2	47637356	A	functional	33
MSH2	2	47637357	A	functional	25.7
MSH2	2	47637359	G	functional	24.2
MSH2	2	47637371	G	neutral	3.525
MSH2	2	47637384	G	functional	28.8
MSH2	2	47637426	C	functional	28.7
MSH2	2	47637426	G	functional	28.7
MSH2	2	47637459	G	neutral	28.8
MSH2	2	47637461	C	functional	25.9
MSH2	2	47637465	A	functional	25.7
MSH2	2	47641528	A	neutral	25.2
MSH2	2	47641544	C	functional	33
MSH2	2	47641544	G	functional	33
MSH2	2	47643457	A	neutral	23.1
MSH2	2	47643481	C	functional	32
MSH2	2	47643489	C	functional	27.4
MSH2	2	47643490	A	functional	33
MSH2	2	47643504	C	functional	45
MSH2	2	47643505	A	functional	32
MSH2	2	47643514	C	functional	32
MSH2	2	47643538	G	functional	33
MSH2	2	47643538	T	functional	33
MSH2	2	47656972	T	neutral	24.3
MSH2	2	47657059	A	neutral	36
MSH2	2	47672729	C	functional	28.6
MSH2	2	47672768	A	functional	24.2
MSH2	2	47693857	C	functional	34
MSH2	2	47698109	C	functional	28.1
MSH2	2	47698109	G	functional	28.1
MSH2	2	47698132	G	neutral	10.28
MSH2	2	47698172	C	neutral	33
MSH2	2	47702188	G	functional	29
MSH2	2	47702211	A	functional	31
MSH2	2	47702212	G	functional	28.5
MSH2	2	47702268	A	functional	29
MSH2	2	47702269	T	functional	33
MSH2	2	47702275	G	functional	31
MSH2	2	47702290	G	neutral	14.55
MSH2	2	47702310	C	functional	20.7
MSH2	2	47702319	T	functional	32
MSH2	2	47702359	A	functional	33
MSH2	2	47702383	G	functional	26.3
MSH2	2	47703520	C	functional	34
MSH2	2	47703520	A	functional	34
MSH2	2	47703521	A	functional	33
MSH2	2	47703547	A	functional	34
MSH2	2	47703563	G	functional	31
MSH2	2	47703574	C	functional	34
MSH2	2	47703574	A	functional	34
MSH2	2	47703575	T	functional	32
MSH2	2	47703581	C	functional	32
MSH2	2	47703583	A	functional	32
MSH2	2	47703587	T	functional	34
MSH2	2	47703589	C	functional	27.4
MSH2	2	47703590	T	functional	32
MSH2	2	47703590	A	functional	32
MSH2	2	47703668	T	functional	34
MSH2	2	47705445	A	functional	52
MSH2	2	47705451	A	functional	48
MSH2	2	47705451	C	functional	48
MSH2	2	47705520	G	functional	26.4
MSH2	2	47707876	A	neutral	32
MSH2	2	47707955	T	neutral	20.7
MSH2	2	47709964	G	neutral	23.7
MSH2	2	47709997	G	neutral	15.13
MSH2	2	47643538-47643539	GC	functional	3.816
MSH6	2	48010431	T	neutral	18.18
MSH6	2	48010488	A	neutral	8.934
MSH6	2	48010533	C	neutral	23
MSH6	2	48010566	T	neutral	11.27
MSH6	2	48010613	A	neutral	0.856
MSH6	2	48018236	T	neutral	24.4
MSH6	2	48025782	C	neutral	22.3
MSH6	2	48026141	C	neutral	25.7
MSH6	2	48026204	A	functional	21.3
MSH6	2	48026222	G	functional	28.9
MSH6	2	48026231	C	functional	37
MSH6	2	48026308	G	neutral	24.2
MSH6	2	48026315	A	functional	25.2
MSH6	2	48026374	C	functional	13.94
MSH6	2	48026426	C	functional	25.5
MSH6	2	48026468	C	functional	26.6
MSH6	2	48026525	A	neutral	28.2
MSH6	2	48026561	A	functional	25.2
MSH6	2	48026567	C	functional	31
MSH6	2	48026609	A	neutral	25.7
MSH6	2	48026630	G	neutral	25
MSH6	2	48026648	C	neutral	26
MSH6	2	48026743	C	functional	10.16
MSH6	2	48026789	T	neutral	18.71
MSH6	2	48027179	A	functional	25.4
MSH6	2	48027239	C	functional	26.5
MSH6	2	48027356	A	functional	27.1
MSH6	2	48027422	T	functional	26.8
MSH6	2	48027436	T	functional	28.8
MSH6	2	48027520	C	neutral	16.9
MSH6	2	48027755	C	neutral	0.092
MSH6	2	48027887	A	neutral	28
MSH6	2	48028028	G	functional	23
MSH6	2	48028049	A	functional	29.6
MSH6	2	48028282	T	neutral	13.04
MSH6	2	48028285	C	functional	22.8
MSH6	2	48030574	G	functional	33
MSH6	2	48030603	T	neutral	23.8
MSH6	2	48030612	T	functional	32
MSH6	2	48030670	A	neutral	34
MSH6	2	48032098	T	neutral	27.4
MSH6	2	48032832	C	functional	31
MSH6	2	48033352	T	functional	34
MSH6	2	48033421	A	functional	31
MSH6	2	48033700	A	neutral	24.9
MSH6	2	48033775	T	neutral	23
MUTYH	1	45795027	T	neutral	9.326
MUTYH	1	45795043	T	neutral	24.2
MUTYH	1	45795084	A	neutral	15.98
MUTYH	1	45797201	A	functional	27.2
MUTYH	1	45797356	G	functional	26.7
MUTYH	1	45797505	G	neutral	1.393
MUTYH	1	45797506	C	neutral	3.292
MUTYH	1	45797887	A	functional	26.4
MUTYH	1	45797914	T	functional	30
MUTYH	1	45797924	C	functional	26.7
MUTYH	1	45797951	A	functional	10.16
MUTYH	1	45798117	T	functional	33
MUTYH	1	45798118	A	functional	26.8
MUTYH	1	45798129	T	functional	29.2
MUTYH	1	45798130	A	functional	11.31
MUTYH	1	45798466	T	functional	33
MUTYH	1	45798467	A	functional	25.9
MUTYH	1	45798475	C	functional	26
MUTYH	1	45799101	G	functional	25
MUTYH	1	45799108	A	functional	8.575
MUTYH	1	45800156	T	neutral	17.52
MYH9	22	36678779	T	neutral	12.29
MYH9	22	36678782	T	neutral	0.549
MYH9	22	36680520	T	functional	34
MYH9	22	36681327	C	neutral	21.1
MYH9	22	36681364	C	neutral	10.98
MYH9	22	36681918	T	neutral	14.95
MYH9	22	36684354	C	neutral	9.037
MYH9	22	36684816	T	neutral	32
MYH9	22	36688105	C	functional	26.8
MYH9	22	36688106	T	functional	33
MYH9	22	36688178	A	neutral	13.14
MYH9	22	36690278	T	neutral	23.4
MYH9	22	36691115	A	functional	31
MYH9	22	36691716	T	neutral	34
MYH9	22	36692947	T	neutral	27.6
MYH9	22	36697100	G	neutral	14.28
MYH9	22	36702030	T	functional	35
MYH9	22	36702031	A	functional	35
MYH9	22	36744995	A	functional	37
MYH9	22	36745146	A	neutral	9.078
MYH9	22	36745271	C	neutral	14.48
MYH9	22	36745275	C	neutral	19.77
NBN	8	90955519	C	neutral	26.3
NBN	8	90960084	T	neutral	0.007
NBN	8	90965627	T	neutral	29.5
NBN	8	90965828	C	neutral	8.062
NBN	8	90967686	C	neutral	1.282
NBN	8	90967710	T	neutral	0.002
NBN	8	90982691	A	neutral	25.4
NBN	8	90990479	G	neutral	22.5
NBN	8	90993027	C	neutral	19.22
NDRG1	8	134276796	C	neutral	9.397
NF1	17	29483068	C	functional	28.8
NF1	17	29486092	G	functional	29.1
NF1	17	29508740	C	functional	28.3
NF1	17	29527540	T	functional	26.3
NF1	17	29541542	G	functional	18.04
NF1	17	29541572	G	functional	28.9
NF1	17	29548872	C	functional	29.4
NF1	17	29548884	G	functional	29.6
NF1	17	29550488	G	functional	23.7
NF1	17	29552152	A	functional	22.5
NF1	17	29552168	C	neutral	18.97
NF1	17	29552200	G	neutral	7.265
NF1	17	29553535	C	functional	29.2
NF1	17	29553576	C	functional	23.6
NF1	17	29553675	T	neutral	23.7
NF1	17	29554272	C	functional	32
NF1	17	29554272	G	functional	32
NF1	17	29554544	A	functional	28
NF1	17	29554544	C	functional	28
NF1	17	29554545	C	functional	32
NF1	17	29554554	A	functional	32
NF1	17	29554554	G	functional	32
NF1	17	29554565	C	functional	29.2
NF1	17	29556163	T	functional	27.2
NF1	17	29556164	G	functional	26.8
NF1	17	29556164	C	functional	26.8
NF1	17	29556166	C	functional	22
NF1	17	29556167	A	functional	23.6
NF1	17	29556170	A	functional	31
NF1	17	29556173	C	functional	27
NF1	17	29556173	G	functional	27
NF1	17	29556175	C	functional	29.2
NF1	17	29556175	A	functional	29.2
NF1	17	29556176	A	functional	26.9
NF1	17	29556318	A	neutral	8.931
NF1	17	29556326	C	functional	27.6
NF1	17	29556397	A	functional	28.1
NF1	17	29557331	C	functional	29.1
NF1	17	29557333	C	functional	25.7
NF1	17	29557334	A	functional	31
NF1	17	29557391	A	functional	27.7
NF1	17	29559830	T	functional	24.9
NF1	17	29559848	G	functional	25.5
NF1	17	29559850	A	functional	27
NF1	17	29559850	T	functional	27
NF1	17	29559850	C	functional	27
NF1	17	29559864	T	functional	24
NF1	17	29560067	T	functional	27.7
NF1	17	29560119	T	functional	27.9
NF1	17	29560133	G	functional	34
NF1	17	29560133	T	functional	34
NF1	17	29560209	G	neutral	23.9
NF1	17	29562710	A	functional	45
NF1	17	29562746	G	functional	43
NF1	17	29562747	C	functional	34
NF1	17	29562747	A	functional	34
NF1	17	29562747	T	functional	34
NF1	17	29562754	G	functional	12.58
NF1	17	29562967	G	functional	32
NF1	17	29563036	A	functional	27.2
NF1	17	29576094	G	functional	25.6
NF1	17	29585419	T	functional	31
NF1	17	29585419	G	functional	31
NF1	17	29585422	G	functional	40
NF1	17	29586057	C	functional	23.7
NF1	17	29586058	C	functional	23.7
NF1	17	29586086	G	functional	43
NF1	17	29586099	A	functional	23.8
NF1	17	29587421	G	functional	24.4
NF1	17	29587512	A	functional	28.7
NF1	17	29652933	C	functional	26.9
NF1	17	29653037	G	neutral	22.5
NF1	17	29654736	T	functional	34
NF1	17	29654737	T	functional	33
NF1	17	29654809	G	functional	27.9
NF1	17	29657492	C	functional	25.1
[truncated: 1,470 more rows]

## Sheet: F2_panel_C
unique_variants: 364009
	Functional: 23478
	Neutral: 36069
	Unclassified: 304462
Classified as functiona/neutral: 59547
	1xKB: 57226
	2xKB: 1710
	3xKB: 466
	>3xKB: 145

## Sheet: F2_panel_E_cadd_vs_simulations
SYMBOL	CHROM	POS	REF	ALT	phred_cadd
APC	5	112090591	G	A	29.1
APC	5	112090591	G	C	27.5
APC	5	112090591	G	T	23.2
APC	5	112090592	C	A	31
APC	5	112090592	C	G	25.1
APC	5	112090592	C	T	31
APC	5	112090594	G	A	25.4
APC	5	112090594	G	C	27.5
APC	5	112090594	G	T	26.9
APC	5	112090595	C	A	31
APC	5	112090595	C	G	27.9
APC	5	112090595	C	T	23.4
APC	5	112090597	G	A	29.1
APC	5	112090597	G	C	27.8
APC	5	112090597	G	T	24.2
APC	5	112090598	C	A	29.6
APC	5	112090598	C	G	26.8
APC	5	112090598	C	T	27.3
APC	5	112090600	T	A	23.9
APC	5	112090600	T	C	23.6
APC	5	112090600	T	G	23.3
APC	5	112090601	C	T	31
APC	5	112090603	T	A	28.3
APC	5	112090603	T	C	26.7
APC	5	112090603	T	G	28.1
APC	5	112090604	A	C	26.9
APC	5	112090604	A	G	26.1
APC	5	112090604	A	T	26
APC	5	112090606	G	A	31
APC	5	112090606	G	C	27.6
APC	5	112090606	G	T	28.7
APC	5	112090607	A	C	26.6
APC	5	112090607	A	G	27.9
APC	5	112090607	A	T	26.9
APC	5	112090608	T	A	23.2
APC	5	112090608	T	G	23
APC	5	112090609	C	A	28.2
APC	5	112090609	C	G	25.4
APC	5	112090610	A	C	25.5
APC	5	112090610	A	G	25.9
APC	5	112090610	A	T	26.7
APC	5	112090611	G	C	26.5
APC	5	112090611	G	T	26.7
APC	5	112090612	T	A	25.4
APC	5	112090612	T	G	24.9
APC	5	112090613	T	C	26.2
APC	5	112090613	T	G	26.2
APC	5	112090614	G	C	27
APC	5	112090614	G	T	27.6
APC	5	112090615	T	A	19.75
APC	5	112090615	T	G	5.824
APC	5	112090616	T	C	26
APC	5	112090617	A	C	25
APC	5	112090617	A	T	25.3
APC	5	112090618	A	C	25.4
APC	5	112090618	A	G	26.7
APC	5	112090619	A	C	25.4
APC	5	112090619	A	G	8.793
APC	5	112090619	A	T	26.2
APC	5	112090620	G	C	26.4
APC	5	112090620	G	T	26.7
APC	5	112090621	C	A	28.9
APC	5	112090621	C	G	25.7
APC	5	112090622	A	C	25.9
APC	5	112090622	A	G	26.1
APC	5	112090622	A	T	27.2
APC	5	112090623	A	C	25.3
APC	5	112090623	A	T	25.6
APC	5	112090624	G	A	27.5
APC	5	112090624	G	C	27
APC	5	112090624	G	T	28.2
APC	5	112090625	T	A	29.2
APC	5	112090625	T	C	25.7
APC	5	112090625	T	G	23.7
APC	5	112090627	G	A	29.7
APC	5	112090627	G	C	26.4
APC	5	112090628	A	C	23.1
APC	5	112090628	A	G	27.1
APC	5	112090628	A	T	27.1
APC	5	112090629	G	C	25.4
APC	5	112090629	G	T	25.8
APC	5	112090630	G	A	29.7
APC	5	112090630	G	C	28.1
APC	5	112090630	G	T	27.3
APC	5	112090631	C	A	28.9
APC	5	112090631	C	G	27
APC	5	112090631	C	T	22.7
APC	5	112090633	C	A	27.1
APC	5	112090633	C	G	26.1
APC	5	112090634	T	A	28.4
APC	5	112090634	T	C	27.2
APC	5	112090634	T	G	28
APC	5	112090636	A	C	23.1
APC	5	112090636	A	G	23.9
APC	5	112090637	A	C	20.2
APC	5	112090637	A	G	18.69
APC	5	112090637	A	T	27.4
APC	5	112090638	G	C	24.3
APC	5	112090638	G	T	24.5
APC	5	112090639	A	C	23.2
APC	5	112090639	A	G	22.9
APC	5	112090639	A	T	23.2
APC	5	112090640	T	A	13.23
APC	5	112090640	T	C	23.2
APC	5	112090640	T	G	13.28
APC	5	112090641	G	A	24.7
APC	5	112090641	G	C	24.3
APC	5	112090641	G	T	24.4
APC	5	112090642	G	A	31
APC	5	112090642	G	C	26.3
APC	5	112090643	A	C	26.3
APC	5	112090643	A	G	29.4
APC	5	112090643	A	T	29.3
APC	5	112090644	G	C	26.6
APC	5	112090644	G	T	27.1
APC	5	112090645	A	C	24.9
APC	5	112090645	A	G	25.8
APC	5	112090645	A	T	26
APC	5	112090646	A	C	25.9
APC	5	112090646	A	G	25.3
APC	5	112090646	A	T	27.5
APC	5	112090647	C	A	28.7
APC	5	112090647	C	G	27.2
APC	5	112090648	T	A	16.74
APC	5	112090648	T	C	25.8
APC	5	112090648	T	G	23.1
APC	5	112090649	C	T	29.5
APC	5	112090651	A	C	4.794
APC	5	112090651	A	G	19.98
APC	5	112090651	A	T	23.4
APC	5	112090652	A	C	14.42
APC	5	112090652	A	G	19.1
APC	5	112090652	A	T	23.2
APC	5	112090653	T	A	23.3
APC	5	112090653	T	G	23
APC	5	112090654	C	A	29.3
APC	5	112090654	C	G	26.2
APC	5	112090654	C	T	28
APC	5	112090655	T	A	27.2
APC	5	112090655	T	C	26.5
APC	5	112090655	T	G	27.5
APC	5	112090657	C	G	29.4
APC	5	112090658	G	A	33
APC	5	112090658	G	C	32
APC	5	112090658	G	T	33
APC	5	112090660	C	A	28
APC	5	112090660	C	G	25.8
APC	5	112090661	A	C	25.2
APC	5	112090661	A	G	14.36
APC	5	112090661	A	T	26.1
APC	5	112090662	A	C	24.4
APC	5	112090662	A	T	24.6
APC	5	112090663	G	A	32
APC	5	112090663	G	C	26.8
APC	5	112090664	A	C	26.3
APC	5	112090664	A	G	28.1
APC	5	112090664	A	T	28.1
APC	5	112090665	G	C	25.2
APC	5	112090665	G	T	25.5
APC	5	112090666	C	A	28.8
APC	5	112090666	C	G	25.9
APC	5	112090667	T	A	28.2
APC	5	112090667	T	C	27.3
APC	5	112090667	T	G	28.5
APC	5	112090669	G	A	23.2
APC	5	112090669	G	C	13.8
APC	5	112090670	A	C	25.9
APC	5	112090670	A	G	27.8
APC	5	112090670	A	T	27.5
APC	5	112090671	A	C	24.8
APC	5	112090671	A	T	25.1
APC	5	112090672	G	A	32
APC	5	112090672	G	C	27.7
APC	5	112090672	G	T	28.9
APC	5	112090673	A	C	26
APC	5	112090673	A	G	27.2
APC	5	112090673	A	T	26.3
APC	5	112090674	T	A	27
APC	5	112090674	T	G	26.7
APC	5	112090675	A	C	25
APC	5	112090675	A	G	26.8
APC	5	112090675	A	T	26.4
APC	5	112090676	A	C	25.9
APC	5	112090676	A	G	25.3
APC	5	112090676	A	T	27.3
APC	5	112090677	T	A	27.6
APC	5	112090677	T	G	26.9
APC	5	112090678	T	A	26.9
APC	5	112090678	T	C	27
APC	5	112090678	T	G	26.2
APC	5	112090679	C	A	28.7
APC	5	112090679	C	G	27
APC	5	112090679	C	T	29.7
APC	5	112090681	A	C	16.45
APC	5	112090681	A	G	26.4
APC	5	112090681	A	T	26.5
APC	5	112090682	A	C	25
APC	5	112090682	A	G	10.46
APC	5	112090682	A	T	26.4
APC	5	112090683	T	A	27.7
APC	5	112090683	T	G	26.8
APC	5	112090684	C	A	27.9
APC	5	112090684	C	G	27.1
APC	5	112090684	C	T	26.8
APC	5	112090685	A	C	25.7
APC	5	112090685	A	G	25.1
APC	5	112090685	A	T	27
APC	5	112090686	T	A	22.4
APC	5	112090686	T	G	22
APC	5	112090687	C	A	28.9
APC	5	112090687	C	G	26
APC	5	112090687	C	T	27.7
APC	5	112090688	T	A	27
APC	5	112090688	T	C	26.5
APC	5	112090688	T	G	27.5
APC	5	112090690	A	C	25.5
APC	5	112090690	A	G	23.3
APC	5	112090690	A	T	7.319
APC	5	112090691	C	A	24.7
APC	5	112090691	C	G	26.2
APC	5	112090691	C	T	27.1
APC	5	112090693	A	C	20.7
APC	5	112090693	A	G	22.8
APC	5	112090694	A	C	23.2
APC	5	112090694	A	G	23
APC	5	112090694	A	T	26.5
APC	5	112090695	A	C	23.5
APC	5	112090695	A	T	23.5
APC	5	112090696	C	A	27.7
APC	5	112090696	C	G	26.3
APC	5	112090697	T	A	28.1
APC	5	112090697	T	C	27.1
APC	5	112090697	T	G	28
APC	5	112090699	G	A	32
APC	5	112090699	G	C	26
APC	5	112090700	A	C	25.6
APC	5	112090700	A	G	27.1
APC	5	112090700	A	T	27.1
APC	5	112090701	A	C	25.6
APC	5	112090701	A	T	25.8
APC	5	112090702	A	C	25.4
APC	5	112090702	A	G	23.1
APC	5	112090702	A	T	16.34
APC	5	112090703	C	A	20.4
APC	5	112090703	C	G	20.4
APC	5	112090703	C	T	27.4
APC	5	112090705	G	A	33
APC	5	112090705	G	C	27.1
APC	5	112090706	A	C	27.3
APC	5	112090706	A	G	30
APC	5	112090706	A	T	29.6
APC	5	112090707	G	C	25.6
APC	5	112090707	G	T	26
APC	5	112090708	G	A	17.07
APC	5	112090708	G	C	28.7
APC	5	112090708	G	T	27.6
APC	5	112090709	C	A	32
APC	5	112090709	C	G	28.6
APC	5	112090709	C	T	32
APC	5	112090711	T	A	19.91
APC	5	112090711	T	C	24.1
APC	5	112090711	T	G	23.5
APC	5	112090712	C	A	27.3
APC	5	112090712	C	G	23.3
APC	5	112090712	C	T	22.6
APC	5	112090714	A	C	18.86
APC	5	112090714	A	G	15.48
APC	5	112090714	A	T	23.6
APC	5	112090715	A	C	16.7
APC	5	112090715	A	G	14.14
APC	5	112090715	A	T	23.4
APC	5	112090716	T	A	18.51
APC	5	112090716	T	G	16.4
APC	5	112090717	A	C	23
APC	5	112090717	A	G	21.8
APC	5	112090717	A	T	23
APC	5	112090718	T	A	23.8
APC	5	112090718	T	C	22.6
APC	5	112090718	T	G	23.6
APC	5	112090719	G	A	23.9
APC	5	112090719	G	C	23.6
APC	5	112090719	G	T	23.7
APC	5	112102026	G	A	28.7
APC	5	112102026	G	C	27.9
APC	5	112102026	G	T	28.3
APC	5	112102027	T	A	33
APC	5	112102027	T	C	27
APC	5	112102027	T	G	27.7
APC	5	112102029	C	A	31
APC	5	112102029	C	G	27.4
APC	5	112102029	C	T	29.6
APC	5	112102030	T	A	29.3
APC	5	112102030	T	C	28.1
APC	5	112102030	T	G	29.2
APC	5	112102032	A	C	26.8
APC	5	112102032	A	G	29.4
APC	5	112102033	A	C	27.1
APC	5	112102033	A	G	26.5
APC	5	112102033	A	T	29.8
APC	5	112102034	A	C	26.3
APC	5	112102034	A	T	26.4
APC	5	112102035	C	A	26.2
APC	5	112102035	C	G	26.6
APC	5	112102036	A	C	26.3
APC	5	112102036	A	G	24.2
APC	5	112102036	A	T	27.3
APC	5	112102037	A	C	8.672
APC	5	112102037	A	T	9.602
APC	5	112102038	C	A	32
APC	5	112102038	C	G	27.2
APC	5	112102039	T	A	32
APC	5	112102039	T	C	29.7
APC	5	112102039	T	G	32
APC	5	112102041	C	A	32
APC	5	112102041	C	G	27.6
APC	5	112102042	A	C	26.7
APC	5	112102042	A	G	27.2
APC	5	112102042	A	T	28.2
APC	5	112102043	A	C	24.9
APC	5	112102043	A	T	25.2
APC	5	112102044	G	A	31
APC	5	112102044	G	C	28.8
APC	5	112102045	G	A	29.1
APC	5	112102045	G	C	23.4
APC	5	112102045	G	T	27.3
APC	5	112102047	A	C	24.7
APC	5	112102047	A	G	26.3
APC	5	112102047	A	T	26.5
APC	5	112102048	G	A	24.5
APC	5	112102048	G	C	14.01
APC	5	112102048	G	T	28.9
APC	5	112102049	T	A	25
APC	5	112102049	T	G	24.4
APC	5	112102050	A	C	13.48
APC	5	112102050	A	G	25.3
APC	5	112102050	A	T	27.9
APC	5	112102051	T	A	29.7
APC	5	112102051	T	C	26.1
APC	5	112102051	T	G	29.3
APC	5	112102052	T	G	24.5
APC	5	112102053	G	A	32
APC	5	112102053	G	C	26
APC	5	112102054	A	C	26.4
APC	5	112102054	A	G	28.4
APC	5	112102054	A	T	28.9
APC	5	112102055	A	C	19.14
APC	5	112102055	A	T	20.2
APC	5	112102056	G	A	25.3
APC	5	112102056	G	C	24
APC	5	112102056	G	T	28.7
APC	5	112102057	A	C	21.8
APC	5	112102057	A	G	24.1
APC	5	112102057	A	T	23.8
APC	5	112102058	T	A	15.39
APC	5	112102058	T	G	14.36
APC	5	112102059	G	A	32
APC	5	112102059	G	C	27
APC	5	112102060	A	C	23.6
APC	5	112102060	A	G	28.1
APC	5	112102060	A	T	28.6
APC	5	112102061	A	C	16.59
APC	5	112102061	A	T	17.6
APC	5	112102062	G	A	20.8
APC	5	112102062	G	C	23.3
APC	5	112102062	G	T	15.06
APC	5	112102063	C	A	25.7
APC	5	112102063	C	G	24.2
APC	5	112102063	C	T	24.8
APC	5	112102065	A	C	10.02
APC	5	112102065	A	G	14.77
APC	5	112102065	A	T	10.37
APC	5	112102066	T	A	20.3
APC	5	112102066	T	C	16.07
APC	5	112102066	T	G	19.15
APC	5	112102067	G	A	20.2
APC	5	112102067	G	C	18.39
APC	5	112102067	G	T	19.04
APC	5	112102068	G	A	19.06
APC	5	112102068	G	C	17.95
APC	5	112102068	G	T	16.98
APC	5	112102069	C	A	22.3
APC	5	112102069	C	G	22.5
APC	5	112102069	C	T	15.59
APC	5	112102071	T	A	19.18
APC	5	112102071	T	C	23.5
APC	5	112102071	T	G	17.13
APC	5	112102072	C	A	24.8
APC	5	112102072	C	G	24.1
APC	5	112102072	C	T	24.9
APC	5	112102074	T	A	16.36
APC	5	112102074	T	C	23.2
APC	5	112102074	T	G	22.6
APC	5	112102075	C	A	27
APC	5	112102075	C	G	23.3
APC	5	112102075	C	T	27.8
APC	5	112102077	G	A	28.3
APC	5	112102077	G	C	27.6
APC	5	112102078	G	A	28.3
APC	5	112102078	G	C	23.2
APC	5	112102078	G	T	27.9
APC	5	112102080	C	A	23.2
APC	5	112102080	C	G	23.2
APC	5	112102081	A	C	17.69
APC	5	112102081	A	G	15.18
APC	5	112102081	A	T	23.6
APC	5	112102082	G	C	22.9
APC	5	112102082	G	T	23
APC	5	112102083	A	C	10.85
APC	5	112102083	A	G	1.268
APC	5	112102083	A	T	16.59
APC	5	112102084	T	A	23.1
APC	5	112102084	T	C	13.23
APC	5	112102084	T	G	19.56
APC	5	112102085	T	G	14.82
APC	5	112102086	G	A	31
APC	5	112102086	G	C	27.8
APC	5	112102086	G	T	28.7
APC	5	112102087	A	C	26.2
APC	5	112102087	A	G	27.8
APC	5	112102087	A	T	27.1
APC	5	112102088	T	A	8.155
APC	5	112102088	T	G	7.391
APC	5	112102089	T	A	21.9
APC	5	112102089	T	G	10.6
APC	5	112102090	T	C	24.1
APC	5	112102091	A	C	16.22
APC	5	112102091	A	T	16.48
APC	5	112102092	T	A	16.79
APC	5	112102092	T	G	22.3
APC	5	112102093	T	C	28.2
APC	5	112102094	A	C	25.6
APC	5	112102094	A	T	25.7
APC	5	112102095	G	A	33
APC	5	112102095	G	C	27.6
APC	5	112102096	A	C	26.8
APC	5	112102096	A	G	24.4
APC	5	112102096	A	T	29.6
APC	5	112102097	G	C	18.26
APC	5	112102097	G	T	19.28
APC	5	112102098	C	A	34
APC	5	112102098	C	G	32
APC	5	112102098	C	T	35
APC	5	112102099	G	A	34
APC	5	112102099	G	C	34
APC	5	112102099	G	T	34
APC	5	112102101	C	A	23
APC	5	112102101	C	G	23.5
APC	5	112102101	C	T	23.9
APC	5	112102102	T	A	27.4
APC	5	112102102	T	C	26.9
APC	5	112102102	T	G	28
APC	5	112102104	A	C	26.1
APC	5	112102104	A	G	27.9
APC	5	112102889	T	A	26.3
APC	5	112102889	T	C	25.8
APC	5	112102889	T	G	26.2
APC	5	112102891	A	C	16.62
APC	5	112102891	A	G	16.04
APC	5	112102891	A	T	21.5
APC	5	112102892	A	C	14.57
APC	5	112102892	A	G	8.903
APC	5	112102892	A	T	23.1
APC	5	112102893	C	A	17.46
APC	5	112102893	C	G	14.87
APC	5	112102894	T	A	26.3
APC	5	112102894	T	G	23.3
APC	5	112102895	T	C	27
APC	5	112102896	A	C	24.5
APC	5	112102896	A	T	24.7
APC	5	112102897	G	A	29.4
APC	5	112102897	G	C	27.9
APC	5	112102897	G	T	29.1
APC	5	112102898	A	C	25.6
APC	5	112102898	A	G	26.8
APC	5	112102898	A	T	26.4
APC	5	112102899	T	A	18
APC	5	112102899	T	G	16.96
APC	5	112102900	A	C	14.04
APC	5	112102900	A	G	9.86
APC	5	112102900	A	T	10.58
APC	5	112102901	G	A	19.89
APC	5	112102901	G	C	12.13
APC	5	112102901	G	T	18.03
APC	5	112102902	C	A	19.86
APC	5	112102902	C	G	17.07
APC	5	112102903	A	C	23.4
APC	5	112102903	A	G	17.8
APC	5	112102903	A	T	25
APC	5	112102904	G	A	19.45
APC	5	112102904	G	C	9.541
APC	5	112102904	G	T	24.1
APC	5	112102905	T	A	23.1
APC	5	112102905	T	G	22.8
APC	5	112102906	A	C	23.3
APC	5	112102906	A	G	19.33
APC	5	112102906	A	T	26.2
APC	5	112102907	A	C	14.3
APC	5	112102907	A	G	1.103
APC	5	112102907	A	T	25
APC	5	112102908	T	A	19.59
APC	5	112102908	T	G	17.51
APC	5	112102909	T	A	22.7
APC	5	112102909	T	C	12.18
APC	5	112102909	T	G	21.6
APC	5	112102910	T	A	23.9
APC	5	112102910	T	C	23.7
APC	5	112102910	T	G	26.5
APC	5	112102911	C	A	9.997
APC	5	112102911	C	G	8.2
APC	5	112102912	C	A	15.56
APC	5	112102912	C	G	8.776
APC	5	112102912	C	T	15.65
APC	5	112102913	C	A	20.4
APC	5	112102913	C	G	16.89
APC	5	112102913	C	T	19.12
APC	5	112102915	G	A	23.1
APC	5	112102915	G	C	22.9
APC	5	112102916	G	A	17.92
APC	5	112102916	G	C	13.86
APC	5	112102916	G	T	23.5
APC	5	112102918	G	A	19.01
APC	5	112102918	G	C	11.33
APC	5	112102918	G	T	11.98
APC	5	112102919	T	A	22.9
APC	5	112102919	T	C	16.37
APC	5	112102919	T	G	17.55
APC	5	112102921	A	C	23.1
APC	5	112102921	A	G	21.6
APC	5	112102922	A	C	18.28
APC	5	112102922	A	G	18.74
APC	5	112102922	A	T	26.6
APC	5	112102923	A	C	21
APC	5	112102923	A	T	21.2
APC	5	112102924	C	A	24.2
APC	5	112102924	C	G	17.32
APC	5	112102925	T	A	24.2
APC	5	112102925	T	C	23.8
APC	5	112102925	T	G	19.28
APC	5	112102927	C	G	29.7
APC	5	112102927	C	T	34
APC	5	112102928	G	A	22.9
APC	5	112102928	G	C	23.6
APC	5	112102928	G	T	27.7
APC	5	112102930	T	A	15.53
APC	5	112102930	T	C	9.679
APC	5	112102930	T	G	16.75
APC	5	112102931	C	T	23
APC	5	112102933	A	C	23.3
APC	5	112102933	A	G	23.9
APC	5	112102934	A	C	23.3
APC	5	112102934	A	G	23
APC	5	112102934	A	T	26.6
APC	5	112102935	A	C	23.4
APC	5	112102935	A	T	23.4
APC	5	112102936	A	C	9.866
APC	5	112102936	A	G	7.385
APC	5	112102936	A	T	9.941
APC	5	112102937	T	A	19.47
APC	5	112102937	T	C	11.01
APC	5	112102937	T	G	16.64
APC	5	112102938	G	A	18.23
APC	5	112102938	G	C	16.25
APC	5	112102938	G	T	16.97
APC	5	112102939	T	A	23.2
APC	5	112102939	T	C	19.72
APC	5	112102939	T	G	17.35
APC	5	112102940	C	A	25.2
APC	5	112102940	C	G	26.5
APC	5	112102940	C	T	25.7
APC	5	112102942	C	A	19.96
APC	5	112102942	C	G	14.56
APC	5	112102942	C	T	21
APC	5	112102943	T	A	20.7
APC	5	112102943	T	C	23.1
APC	5	112102943	T	G	21.9
APC	5	112102945	C	A	23.3
APC	5	112102945	C	G	23.5
APC	5	112102945	C	T	35
APC	5	112102946	G	A	32
APC	5	112102946	G	C	23.3
APC	5	112102946	G	T	23.5
APC	5	112102948	T	A	16.43
APC	5	112102948	T	C	23.6
APC	5	112102948	T	G	15.64
APC	5	112102949	C	A	24.6
APC	5	112102949	C	G	23.3
APC	5	112102949	C	T	24.9
APC	5	112102951	T	A	19.13
APC	5	112102951	T	C	15.43
APC	5	112102951	T	G	19.68
APC	5	112102952	A	C	12.79
APC	5	112102952	A	G	22.6
APC	5	112102952	A	T	8.684
APC	5	112102954	G	A	25.6
APC	5	112102954	G	C	25
APC	5	112102955	G	A	22.7
APC	5	112102955	G	C	13.64
APC	5	112102955	G	T	24.4
APC	5	112102957	A	C	21.3
APC	5	112102957	A	G	19.27
APC	5	112102957	A	T	26
APC	5	112102958	G	A	24.3
APC	5	112102958	G	C	18.79
APC	5	112102958	G	T	25.3
APC	5	112102959	C	A	22.6
APC	5	112102959	C	G	20.9
APC	5	112102960	C	G	24.5
APC	5	112102960	C	T	34
APC	5	112102961	G	A	25.5
APC	5	112102961	G	C	26.3
APC	5	112102961	G	T	25.5
APC	5	112102963	G	A	23.7
APC	5	112102963	G	C	23.2
APC	5	112102964	A	C	22.9
APC	5	112102964	A	G	24.3
APC	5	112102964	A	T	24.8
APC	5	112102965	A	C	23
APC	5	112102965	A	T	23.2
APC	5	112102966	G	A	25.7
APC	5	112102966	G	C	25.1
APC	5	112102967	G	A	25.1
APC	5	112102967	G	C	21.5
APC	5	112102967	G	T	24.8
APC	5	112102969	T	A	21.4
APC	5	112102969	T	C	24.7
APC	5	112102969	T	G	18.43
APC	5	112102970	C	A	29.8
APC	5	112102970	C	G	27.5
APC	5	112102970	C	T	29.7
APC	5	112102972	G	A	16.86
APC	5	112102972	G	C	13.78
APC	5	112102972	G	T	14.39
APC	5	112102973	T	A	13.69
APC	5	112102973	T	C	6.376
APC	5	112102973	T	G	13.24
APC	5	112102975	T	A	16.16
APC	5	112102975	T	C	19.28
APC	5	112102975	T	G	12.55
APC	5	112102976	C	T	22.8
APC	5	112102978	A	C	23.5
APC	5	112102978	A	G	12.54
APC	5	112102978	A	T	18.27
APC	5	112102979	G	A	21.6
APC	5	112102979	G	C	15.7
APC	5	112102979	G	T	22.9
APC	5	112102980	C	A	23.2
APC	5	112102980	C	G	22.8
APC	5	112102981	C	A	23.7
APC	5	112102981	C	G	23
APC	5	112102981	C	T	34
APC	5	112102982	G	A	23.3
APC	5	112102982	G	C	23.4
APC	5	112102982	G	T	23.5
APC	5	112102984	T	A	14.41
APC	5	112102984	T	C	23.3
APC	5	112102984	T	G	15.36
APC	5	112102985	C	A	28.1
APC	5	112102985	C	G	27
APC	5	112102985	C	T	29.1
APC	5	112102987	G	A	28
APC	5	112102987	G	C	27.3
APC	5	112102988	G	A	22.5
APC	5	112102988	G	C	11.19
APC	5	112102988	G	T	24.2
APC	5	112102990	G	A	23.2
APC	5	112102990	G	C	20.4
APC	5	112102991	A	C	15.97
APC	5	112102991	A	G	21.3
APC	5	112102991	A	T	22.6
APC	5	112102992	G	C	12.67
APC	5	112102992	G	T	13.48
APC	5	112102993	T	A	15.07
APC	5	112102993	T	C	19.26
APC	5	112102993	T	G	12.22
APC	5	112102994	G	A	21
APC	5	112102994	G	C	13.42
APC	5	112102994	G	T	22.7
APC	5	112102995	C	G	23.6
APC	5	112102996	A	C	21.3
APC	5	112102996	A	G	14.48
APC	5	112102996	A	T	25
APC	5	112102997	G	A	22.3
APC	5	112102997	G	C	21.4
APC	5	112102997	G	T	24.5
APC	5	112102998	T	A	22.1
APC	5	112102998	T	G	20.6
APC	5	112102999	C	A	26.9
APC	5	112102999	C	G	18.3
APC	5	112102999	C	T	22.9
APC	5	112103000	C	A	24.2
APC	5	112103000	C	G	27.1
APC	5	112103000	C	T	30
APC	5	112103002	G	A	16.32
APC	5	112103002	G	C	16.08
APC	5	112103002	G	T	19.26
APC	5	112103003	T	A	23.7
APC	5	112103003	T	C	14.87
APC	5	112103003	T	G	22.9
APC	5	112103005	C	A	16.48
APC	5	112103005	C	G	11.1
APC	5	112103005	C	T	23.1
APC	5	112103006	C	A	24.8
APC	5	112103006	C	G	23.4
APC	5	112103006	C	T	22.7
APC	5	112103008	A	C	9.525
APC	5	112103008	A	G	6.736
APC	5	112103008	A	T	9.789
APC	5	112103009	T	A	15
APC	5	112103009	T	C	8.963
APC	5	112103009	T	G	13.36
APC	5	112103010	G	A	17.75
APC	5	112103010	G	C	16.15
APC	5	112103010	G	T	16.82
APC	5	112103011	G	A	16.03
APC	5	112103011	G	C	26.8
APC	5	112103011	G	T	27.7
APC	5	112103012	G	A	27.4
APC	5	112103012	G	C	14.05
APC	5	112103012	G	T	27.2
APC	5	112103014	T	A	14.75
APC	5	112103014	T	C	19.84
APC	5	112103014	T	G	13.74
APC	5	112103015	C	T	23.2
APC	5	112103017	T	A	21.5
APC	5	112103017	T	C	16.36
APC	5	112103017	T	G	18.39
APC	5	112103018	T	A	12.16
APC	5	112103018	T	C	18.39
APC	5	112103018	T	G	19.27
APC	5	112103019	T	A	12.78
APC	5	112103019	T	G	12.15
APC	5	112103020	C	A	14.82
APC	5	112103020	C	G	11.93
APC	5	112103020	C	T	11.72
APC	5	112103021	C	A	19.59
APC	5	112103021	C	G	19.42
APC	5	112103021	C	T	22.7
APC	5	112103023	A	G	22.3
APC	5	112103024	G	A	14.97
APC	5	112103024	G	C	20
APC	5	112103024	G	T	28.1
APC	5	112103025	A	C	25.1
APC	5	112103025	A	T	25.2
APC	5	112103026	A	G	21.5
APC	5	112103027	G	A	17.19
APC	5	112103027	G	C	23.6
APC	5	112103027	G	T	25.7
APC	5	112103028	A	C	23.3
APC	5	112103028	A	T	23.5
APC	5	112103029	G	A	19.57
APC	5	112103029	G	C	18.25
APC	5	112103029	G	T	26.7
APC	5	112103030	G	A	16.11
APC	5	112103030	G	C	11.82
APC	5	112103030	G	T	22.6
APC	5	112103032	T	A	18.57
APC	5	112103032	T	C	11.71
APC	5	112103032	T	G	14.79
APC	5	112103033	T	A	19.62
APC	5	112103033	T	C	21.1
APC	5	112103033	T	G	18.66
APC	5	112103034	T	A	12.5
APC	5	112103034	T	G	11.88
APC	5	112103035	G	A	15.46
APC	5	112103035	G	C	12.53
APC	5	112103035	G	T	13.37
APC	5	112103036	T	A	14.17
APC	5	112103036	T	C	5.039
APC	5	112103036	T	G	11.73
APC	5	112103038	A	C	23.1
APC	5	112103038	A	G	14.99
APC	5	112103038	A	T	25.5
APC	5	112103039	A	C	13.15
APC	5	112103039	A	G	9.748
APC	5	112103039	A	T	21.2
APC	5	112103040	T	A	12.11
APC	5	112103040	T	G	10.73
APC	5	112103041	G	A	24.3
APC	5	112103041	G	C	23.8
APC	5	112103042	G	A	23.6
APC	5	112103042	G	C	12.47
APC	5	112103042	G	T	23.2
APC	5	112103044	A	C	26.3
APC	5	112103044	A	G	13.07
APC	5	112103044	A	T	25.5
APC	5	112103045	G	A	24.4
APC	5	112103045	G	C	24
APC	5	112103045	G	T	29.1
APC	5	112103046	C	A	27.7
APC	5	112103046	C	G	26.4
APC	5	112103047	A	G	27.6
APC	5	112103048	G	A	28.8
APC	5	112103048	G	C	27.4
APC	5	112103048	G	T	31
APC	5	112103049	A	C	25.4
APC	5	112103049	A	T	25.6
APC	5	112103050	G	A	25.7
APC	5	112103050	G	C	24.1
APC	5	112103051	A	C	13.67
APC	5	112103051	A	G	24.4
APC	5	112103051	A	T	23.5
APC	5	112103052	A	C	11.17
APC	5	112103052	A	T	11.84
APC	5	112103053	A	C	22.8
APC	5	112103053	A	G	15.52
APC	5	112103053	A	T	24.4
APC	5	112103054	G	A	17.59
APC	5	112103054	G	C	7.042
APC	5	112103054	G	T	22.4
APC	5	112103055	T	A	22.9
APC	5	112103055	T	G	22.3
APC	5	112103056	A	C	13.25
APC	5	112103056	A	G	8.009
APC	5	112103056	A	T	10.98
APC	5	112103057	C	A	18.42
APC	5	112103057	C	G	16.2
APC	5	112103057	C	T	15.28
APC	5	112103059	G	A	13.85
APC	5	112103059	G	C	12.78
APC	5	112103060	G	A	20.5
APC	5	112103060	G	C	15.48
APC	5	112103060	G	T	24.1
APC	5	112103062	T	A	24.2
APC	5	112103062	T	C	23.1
APC	5	112103062	T	G	24.8
APC	5	112103063	A	C	23.7
APC	5	112103063	A	G	23.9
APC	5	112103063	A	T	14.27
APC	5	112103065	T	A	25.3
APC	5	112103065	T	G	24.2
APC	5	112103066	T	C	27.2
APC	5	112103067	A	C	24.6
APC	5	112103067	A	T	24.8
APC	5	112103068	G	A	33
APC	5	112103068	G	C	27.2
APC	5	112103069	A	C	27
APC	5	112103069	A	G	29.6
APC	5	112103069	A	T	29
APC	5	112103070	A	C	24.9
APC	5	112103070	A	T	25.1
APC	5	112103071	G	A	34
APC	5	112103071	G	C	27.7
APC	5	112103072	A	C	27
APC	5	112103072	A	G	29.3
APC	5	112103072	A	T	28.7
APC	5	112103073	A	C	25.1
APC	5	112103073	A	T	25.3
APC	5	112103074	C	A	32
APC	5	112103074	C	G	27.2
APC	5	112103074	C	T	29.4
APC	5	112103075	T	A	28.9
APC	5	112103075	T	C	27.6
APC	5	112103075	T	G	28.8
APC	5	112103077	G	A	26.1
APC	5	112103077	G	C	23.9
APC	5	112103078	A	C	24.3
APC	5	112103078	A	G	28.2
APC	5	112103078	A	T	28.1
APC	5	112103079	G	C	11.12
APC	5	112103079	G	T	11.95
APC	5	112103080	A	C	23.8
APC	5	112103080	A	G	27.1
APC	5	112103081	A	C	26.3
APC	5	112103081	A	G	23.3
APC	5	112103081	A	T	29.1
APC	5	112103082	A	C	25.7
APC	5	112103082	A	T	25.8
APC	5	112103083	G	A	33
APC	5	112103083	G	C	26.9
APC	5	112103084	A	C	26.6
APC	5	112103084	A	G	28.4
APC	5	112103084	A	T	28.3
APC	5	112111330	T	A	25.8
APC	5	112111330	T	G	25.4
APC	5	112111331	T	C	26.8
APC	5	112111331	T	G	26.7
APC	5	112111332	G	C	16.01
APC	5	112111332	G	T	17.1
APC	5	112111333	C	A	25.2
APC	5	112111333	C	G	26.3
APC	5	112111333	C	T	27.9
APC	5	112111334	T	A	28.6
APC	5	112111334	T	C	27.5
APC	5	112111334	T	G	28.8
APC	5	112111336	C	A	24.1
APC	5	112111336	C	G	20.2
APC	5	112111336	C	T	28
APC	5	112111337	T	A	28.1
APC	5	112111337	T	C	27.5
APC	5	112111337	T	G	28.8
APC	5	112111339	G	A	25.5
APC	5	112111339	G	C	25.4
APC	5	112111339	G	T	21.3
APC	5	112111340	C	A	26.5
APC	5	112111340	C	G	22.5
APC	5	112111340	C	T	27.2
APC	5	112111342	G	A	25.7
APC	5	112111342	G	C	29.4
APC	5	112111342	G	T	31
APC	5	112111343	A	C	24.1
APC	5	112111343	A	G	24.5
APC	5	112111343	A	T	27.7
APC	5	112111344	T	A	11.4
APC	5	112111344	T	G	10.37
APC	5	112111345	C	A	19.52
APC	5	112111345	C	G	24.3
APC	5	112111345	C	T	25.9
APC	5	112111346	T	A	21.4
APC	5	112111346	T	C	26.5
APC	5	112111346	T	G	24.8
APC	5	112111348	G	A	25.3
APC	5	112111348	G	C	28
APC	5	112111348	G	T	29.3
APC	5	112111349	A	C	21.9
APC	5	112111349	A	G	27.6
APC	5	112111349	A	T	26.5
APC	5	112111350	C	A	11.97
APC	5	112111350	C	G	10.23
APC	5	112111351	A	C	25.7
APC	5	112111351	A	G	27.1
APC	5	112111352	A	C	26.6
APC	5	112111352	A	G	24.1
APC	5	112111352	A	T	28.9
APC	5	112111353	A	C	25.9
APC	5	112111353	A	T	26.1
APC	5	112111354	G	A	33
APC	5	112111354	G	C	27.4
APC	5	112111355	A	C	26.6
APC	5	112111355	A	G	28.9
APC	5	112111355	A	T	28.3
APC	5	112111356	A	C	25.3
APC	5	112111356	A	T	25.6
APC	5	112111357	G	A	33
APC	5	112111357	G	C	27.7
APC	5	112111358	A	C	26.4
APC	5	112111358	A	G	28.2
APC	5	112111358	A	T	28
APC	5	112111359	A	C	24.5
APC	5	112111359	A	T	24.8
APC	5	112111360	A	C	23.1
APC	5	112111360	A	G	26.1
APC	5	112111361	A	C	26.6
APC	5	112111361	A	G	24
APC	5	112111361	A	T	27.8
APC	5	112111362	G	C	23.3
APC	5	112111362	G	T	23.4
APC	5	112111363	G	A	29.9
APC	5	112111363	G	C	25.8
APC	5	112111364	A	C	26.3
APC	5	112111364	A	G	28.2
APC	5	112111364	A	T	28.1
APC	5	112111365	A	C	24.7
APC	5	112111365	A	T	24.9
APC	5	112111366	A	C	25.5
APC	5	112111366	A	G	26.9
APC	5	112111367	A	C	26.2
APC	5	112111367	A	G	23.8
APC	5	112111367	A	T	28.2
APC	5	112111368	A	C	25.1
APC	5	112111368	A	T	25.4
APC	5	112111369	G	A	24.2
APC	5	112111369	G	C	24.5
APC	5	112111369	G	T	25.2
APC	5	112111370	A	C	13.24
APC	5	112111370	A	G	18.05
APC	5	112111370	A	T	17.32
APC	5	112111371	C	A	11.25
APC	5	112111371	C	G	10.06
APC	5	112111372	T	A	28.7
APC	5	112111372	T	C	27
APC	5	112111372	T	G	28.1
APC	5	112111373	G	C	29.9
APC	5	112111373	G	T	32
APC	5	112111374	G	C	32
APC	5	112111374	G	T	32
APC	5	112111375	T	A	28.1
APC	5	112111375	T	C	26.7
APC	5	112111375	T	G	28.1
APC	5	112111376	A	C	28.1
APC	5	112111376	A	G	24.6
APC	5	112111376	A	T	24.6
APC	5	112111378	T	A	29.7
APC	5	112111378	T	C	27.3
APC	5	112111378	T	G	28.6
APC	5	112111379	A	C	27.5
APC	5	112111379	A	G	26.9
APC	5	112111379	A	T	23.5
APC	5	112111381	G	A	24
APC	5	112111381	G	C	32
APC	5	112111381	G	T	23.7
APC	5	112111382	C	A	31
APC	5	112111382	C	G	23
APC	5	112111382	C	T	32
APC	5	112111384	C	A	28.4
APC	5	112111384	C	G	25.9
APC	5	112111385	A	C	26.4
APC	5	112111385	A	G	26.6
APC	5	112111385	A	T	27.9
APC	5	112111386	A	C	24.2
APC	5	112111386	A	T	24.4
APC	5	112111387	C	A	26.3
APC	5	112111387	C	G	27.6
APC	5	112111387	C	T	31
APC	5	112111388	T	A	29.1
APC	5	112111388	T	C	27.6
APC	5	112111388	T	G	28.9
APC	5	112111390	C	A	28.3
APC	5	112111390	C	G	23.4
APC	5	112111391	A	C	25.8
APC	5	112111391	A	G	25.8
APC	5	112111391	A	T	27.6
APC	5	112111392	G	C	26.5
APC	5	112111392	G	T	26.7
APC	5	112111393	A	C	23.7
APC	5	112111393	A	G	19.84
APC	5	112111393	A	T	26.6
APC	5	112111394	A	C	24.1
APC	5	112111394	A	G	13.4
APC	5	112111394	A	T	28.2
APC	5	112111395	T	A	24.4
APC	5	112111395	T	G	23.9
APC	5	112111396	C	A	32
APC	5	112111396	C	G	27.5
APC	5	112111396	C	T	29.9
APC	5	112111397	T	A	27.7
APC	5	112111397	T	C	27.1
APC	5	112111397	T	G	28
APC	5	112111399	A	C	25.9
APC	5	112111399	A	G	19.71
APC	5	112111399	A	T	10.25
APC	5	112111400	C	A	28.3
APC	5	112111400	C	G	14.81
APC	5	112111400	C	T	29.8
APC	5	112111402	A	C	20.4
APC	5	112111402	A	G	28.8
APC	5	112111403	A	C	26.2
APC	5	112111403	A	G	24.1
APC	5	112111403	A	T	29.4
APC	5	112111404	A	C	25.5
APC	5	112111404	A	T	25.7
APC	5	112111405	A	G	26.6
APC	5	112111406	G	A	25.2
APC	5	112111406	G	C	28.1
APC	5	112111406	G	T	32
APC	5	112111407	A	C	26
APC	5	112111407	A	T	26.1
APC	5	112111408	A	C	13.15
APC	5	112111408	A	G	25
APC	5	112111408	A	T	13.67
APC	5	112111409	T	A	32
APC	5	112111409	T	C	26.8
APC	5	112111409	T	G	22.7
APC	5	112111410	A	G	24.3
APC	5	112111411	G	A	32
APC	5	112111411	G	C	28.7
APC	5	112111411	G	T	29.9
APC	5	112111412	A	C	22.1
APC	5	112111412	A	G	28
APC	5	112111412	A	T	26.9
APC	5	112111413	T	A	18.65
APC	5	112111413	T	G	17.61
APC	5	112111414	A	C	24.3
APC	5	112111414	A	G	23.7
APC	5	112111414	A	T	25.7
APC	5	112111415	G	A	24.7
APC	5	112111415	G	C	22.9
APC	5	112111415	G	T	32
APC	5	112111416	T	A	24.6
APC	5	112111416	T	G	24.1
APC	5	112111417	C	A	32
APC	5	112111417	C	G	28.4
APC	5	112111417	C	T	32
APC	5	112111418	T	A	29
APC	5	112111418	T	C	27.9
APC	5	112111418	T	G	29.3
APC	5	112111420	C	A	29.1
APC	5	112111420	C	G	26.7
APC	5	112111420	C	T	31
APC	5	112111421	C	A	32
APC	5	112111421	C	G	29.2
APC	5	112111421	C	T	33
APC	5	112111423	T	A	23.4
APC	5	112111423	T	G	22.8
APC	5	112111424	T	C	24.3
APC	5	112111425	A	C	22.8
APC	5	112111425	A	T	22.9
APC	5	112111426	A	C	26.9
APC	5	112111426	A	G	22.1
APC	5	112111426	A	T	21.3
APC	5	112111427	C	A	25.6
APC	5	112111427	C	G	22.8
APC	5	112111427	C	T	23.2
APC	5	112111429	G	A	33
APC	5	112111429	G	C	27.5
APC	5	112111430	A	C	27.2
APC	5	112111430	A	G	28
APC	5	112111430	A	T	30
APC	5	112111431	A	C	23
APC	5	112111431	A	T	23.1
APC	5	112116490	T	A	19.65
APC	5	112116490	T	C	27.1
APC	5	112116490	T	G	26.2
APC	5	112116491	C	A	32
APC	5	112116491	C	G	28.3
APC	5	112116491	C	T	26.7
APC	5	112116493	T	A	26.3
APC	5	112116493	T	G	23.2
APC	5	112116494	T	C	28
APC	5	112116495	A	C	25.8
APC	5	112116495	A	T	26
APC	5	112116496	C	A	32
APC	5	112116496	C	G	27.2
APC	5	112116497	A	C	26.3
APC	5	112116497	A	G	26.4
APC	5	112116497	A	T	27.6
APC	5	112116498	A	C	24
APC	5	112116498	A	T	24.2
APC	5	112116499	A	C	27.2
APC	5	112116499	A	G	24.3
APC	5	112116499	A	T	24.1
APC	5	112116500	C	A	28.4
APC	5	112116500	C	G	25.9
APC	5	112116500	C	T	25.1
APC	5	112116502	G	A	33
APC	5	112116502	G	C	31
APC	5	112116502	G	T	32
APC	5	112116503	A	C	27.7
APC	5	112116503	A	G	29.2
APC	5	112116503	A	T	28.1
APC	5	112116504	T	A	27
APC	5	112116504	T	G	26.7
APC	5	112116505	A	C	13.23
APC	5	112116505	A	G	22.9
APC	5	112116505	A	T	13.23
APC	5	112116506	T	A	24.2
APC	5	112116506	T	C	23.1
APC	5	112116506	T	G	22.5
APC	5	112116507	G	A	24.3
APC	5	112116507	G	C	23.9
APC	5	112116507	G	T	24.1
APC	5	112116508	A	C	24.5
APC	5	112116508	A	G	21.4
APC	5	112116508	A	T	14.15
APC	5	112116509	C	A	24.2
APC	5	112116509	C	G	15.66
APC	5	112116509	C	T	22.1
APC	5	112116511	A	G	28.4
APC	5	112116512	G	A	31
APC	5	112116512	G	C	28.6
APC	5	112116512	G	T	32
APC	5	112116513	A	C	25.3
APC	5	112116513	A	T	25.5
APC	5	112116514	A	G	26.6
APC	5	112116514	A	T	28.9
APC	5	112116515	G	A	24.9
APC	5	112116515	G	C	26.6
APC	5	112116515	G	T	28.2
APC	5	112116516	G	C	24.1
APC	5	112116516	G	T	24.3
APC	5	112116517	C	A	25.4
APC	5	112116517	C	G	26.3
APC	5	112116518	A	C	26.7
APC	5	112116518	A	G	26.8
APC	5	112116518	A	T	28.3
APC	5	112116519	A	C	25
APC	5	112116519	A	T	25.6
APC	5	112116520	T	A	25.6
APC	5	112116520	T	G	25.1
APC	5	112116521	T	C	27.2
APC	5	112116521	T	G	27.2
APC	5	112116522	G	C	24
APC	5	112116522	G	T	24.2
APC	5	112116523	G	A	33
APC	5	112116523	G	C	26.5
APC	5	112116524	A	C	28
APC	5	112116524	A	G	31
APC	5	112116524	A	T	31
APC	5	112116525	A	C	25.5
APC	5	112116525	A	T	25.8
APC	5	112116526	T	A	32
APC	5	112116526	T	C	28
APC	5	112116526	T	G	29.4
APC	5	112116527	A	C	27.3
APC	5	112116527	A	G	26.6
APC	5	112116527	A	T	10.13
APC	5	112116529	G	A	34
APC	5	112116529	G	C	27.8
APC	5	112116530	A	C	27.7
APC	5	112116530	A	G	31
APC	5	112116530	A	T	29.9
APC	5	112116531	A	C	21.1
APC	5	112116531	A	T	21.8
APC	5	112116532	G	A	32
APC	5	112116532	G	C	29.6
APC	5	112116532	G	T	25.2
APC	5	112116533	C	A	33
APC	5	112116533	C	G	25.1
APC	5	112116533	C	T	33
APC	5	112116535	A	G	26.4
APC	5	112116535	A	T	29
APC	5	112116536	G	A	23
APC	5	112116536	G	C	27.4
APC	5	112116536	G	T	29.5
APC	5	112116537	G	C	25
APC	5	112116537	G	T	25.2
APC	5	112116538	C	A	22.9
APC	5	112116538	C	G	26.1
APC	5	112116539	A	C	26.6
APC	5	112116539	A	G	20.9
APC	5	112116539	A	T	28
APC	5	112116540	A	C	7.907
APC	5	112116540	A	T	8.824
APC	5	112116541	A	C	24.2
APC	5	112116541	A	G	23.2
APC	5	112116541	A	T	27.8
APC	5	112116542	T	A	33
APC	5	112116542	T	C	27.4
APC	5	112116542	T	G	32
APC	5	112116543	C	G	26
APC	5	112116544	A	G	28.4
APC	5	112116545	G	A	29.9
APC	5	112116545	G	C	28.7
APC	5	112116545	G	T	33
APC	5	112116546	A	C	26.2
APC	5	112116546	A	T	26.7
APC	5	112116547	G	A	23.6
APC	5	112116547	G	C	23.6
APC	5	112116547	G	T	24.1
APC	5	112116548	T	A	24
APC	5	112116548	T	C	11.38
APC	5	112116548	T	G	19.79
APC	5	112116550	G	A	25.4
APC	5	112116550	G	C	25.4
APC	5	112116550	G	T	25.2
APC	5	112116551	C	A	28
APC	5	112116551	C	G	32
APC	5	112116551	C	T	21.9
APC	5	112116553	A	C	24.1
APC	5	112116553	A	G	25.4
APC	5	112116553	A	T	24.2
APC	5	112116554	T	A	30
APC	5	112116554	T	C	26.1
APC	5	112116554	T	G	28.6
APC	5	112116555	G	A	29.7
APC	5	112116555	G	C	28.3
APC	5	112116555	G	T	28.8
APC	5	112116556	G	A	33
APC	5	112116556	G	C	24.6
APC	5	112116557	A	C	28
APC	5	112116557	A	G	32
APC	5	112116557	A	T	31
APC	5	112116558	A	C	25
APC	5	112116558	A	T	25.3
APC	5	112116559	G	A	25.7
APC	5	112116559	G	C	24.2
APC	5	112116560	A	C	24
APC	5	112116560	A	G	28.2
APC	5	112116560	A	T	27.9
APC	5	112116561	A	C	19.86
APC	5	112116561	A	T	20.4
APC	5	112116562	C	A	26.2
APC	5	112116562	C	G	26.7
APC	5	112116563	A	C	26.1
APC	5	112116563	A	G	11.34
APC	5	112116563	A	T	27.3
APC	5	112116564	A	C	24.7
APC	5	112116564	A	T	25
APC	5	112116565	C	A	25.5
APC	5	112116565	C	G	25.8
APC	5	112116566	T	A	32
APC	5	112116566	T	C	29.2
APC	5	112116566	T	G	31
APC	5	112116568	G	A	31
APC	5	112116568	G	C	29.4
APC	5	112116568	G	T	31
APC	5	112116569	G	A	31
APC	5	112116569	G	C	27.3
APC	5	112116569	G	T	31
APC	5	112116571	A	C	26.5
APC	5	112116571	A	G	25.9
APC	5	112116571	A	T	16.6
APC	5	112116572	C	A	29.1
APC	5	112116572	C	G	21.4
APC	5	112116572	C	T	32
APC	5	112116574	T	A	12.34
APC	5	112116574	T	C	26.8
APC	5	112116574	T	G	23.6
APC	5	112116575	G	A	28.3
APC	5	112116575	G	C	11.11
APC	5	112116575	G	T	29.4
APC	5	112116576	C	G	29.7
APC	5	112116577	C	A	23.1
APC	5	112116577	C	G	16.68
APC	5	112116578	A	C	24.2
APC	5	112116578	A	G	26.4
APC	5	112116578	A	T	27.6
APC	5	112116579	G	C	24.6
APC	5	112116579	G	T	24.8
APC	5	112116580	G	A	32
APC	5	112116580	G	C	28.6
APC	5	112116580	G	T	30
APC	5	112116581	A	C	27.7
APC	5	112116581	A	G	31
APC	5	112116581	A	T	29.3
APC	5	112116582	T	A	9.331
APC	5	112116582	T	G	8.568
APC	5	112116583	A	C	27.3
APC	5	112116583	A	G	23.2
APC	5	112116583	A	T	27.3
APC	5	112116584	T	A	31
APC	5	112116584	T	C	26.7
APC	5	112116584	T	G	29.1
APC	5	112116585	G	A	26
APC	5	112116585	G	C	25.3
APC	5	112116585	G	T	25.5
APC	5	112116586	G	A	26.8
APC	5	112116586	G	C	22.4
APC	5	112116587	A	C	23.6
APC	5	112116587	A	G	31
APC	5	112116587	A	T	16.95
APC	5	112116588	A	C	16.8
APC	5	112116588	A	T	17.73
APC	5	112116589	A	C	9.915
APC	5	112116589	A	G	24.1
APC	5	112116590	A	C	26.1
APC	5	112116590	A	G	16.71
APC	5	112116590	A	T	28.1
APC	5	112116591	A	C	25.8
APC	5	112116591	A	T	25.9
APC	5	112116592	C	G	32
APC	5	112116593	G	A	35
APC	5	112116593	G	C	34
APC	5	112116593	G	T	34
APC	5	112116595	G	A	23.2
APC	5	112116595	G	C	29.7
APC	5	112116595	G	T	24.7
APC	5	112116596	C	A	32
APC	5	112116596	C	G	24.1
APC	5	112116596	C	T	23.5
APC	5	112136979	T	A	10.03
APC	5	112136979	T	C	14.92
APC	5	112136979	T	G	5.908
APC	5	112136980	C	T	22.7
APC	5	112136982	T	A	13.01
APC	5	112136982	T	C	16.64
APC	5	112136982	T	G	10.71
APC	5	112136983	C	A	22.9
APC	5	112136983	C	G	21.5
APC	5	112136983	C	T	23
APC	5	112136985	C	A	15.77
APC	5	112136985	C	G	11.63
APC	5	112136986	A	C	14.93
APC	5	112136986	A	G	14.3
APC	5	112136986	A	T	16.37
APC	5	112136987	G	C	18.51
APC	5	112136987	G	T	18.97
APC	5	112136988	A	C	15.41
APC	5	112136988	A	G	14.22
APC	5	112136988	A	T	23.1
APC	5	112136989	A	C	8.05
APC	5	112136989	A	G	1.35
APC	5	112136989	A	T	14.94
APC	5	112136990	C	A	15.34
APC	5	112136990	C	G	12.71
APC	5	112136991	A	C	15.99
APC	5	112136991	A	G	17.11
APC	5	112136992	A	C	15.48
APC	5	112136992	A	G	15.78
APC	5	112136992	A	T	23.8
APC	5	112136993	G	C	19.97
APC	5	112136993	G	T	20.7
APC	5	112136994	C	A	21.3
APC	5	112136994	C	G	18.93
APC	5	112136994	C	T	21.6
APC	5	112136995	A	C	15.26
APC	5	112136995	A	G	11.78
APC	5	112136995	A	T	17.55
APC	5	112136996	T	A	16.25
APC	5	112136996	T	G	14.84
APC	5	112136997	G	A	22.7
APC	5	112136997	G	C	18.1
APC	5	112136998	A	C	17.3
APC	5	112136998	A	G	22.2
APC	5	112136998	A	T	21.2
APC	5	112136999	A	C	0.482
APC	5	112136999	A	T	0.833
APC	5	112137000	A	C	7.412
APC	5	112137000	A	G	0.126
APC	5	112137000	A	T	1.759
APC	5	112137001	C	A	14.31
APC	5	112137001	C	G	10.42
APC	5	112137001	C	T	17.28
APC	5	112137003	G	A	9.094
APC	5	112137003	G	C	13.01
APC	5	112137003	G	T	18.34
APC	5	112137004	G	A	13.18
APC	5	112137004	G	C	4.14
APC	5	112137004	G	T	13.95
APC	5	112137006	T	A	12.76
APC	5	112137006	T	C	17.91
APC	5	112137006	T	G	9.842
APC	5	112137007	C	T	21.2
APC	5	112137009	C	A	20.6
APC	5	112137009	C	G	19.91
APC	5	112137009	C	T	12.18
APC	5	112137010	A	C	14.69
APC	5	112137010	A	G	10.33
APC	5	112137010	A	T	13.45
APC	5	112137011	T	A	13.85
APC	5	112137011	T	G	12.62
APC	5	112137012	G	A	22.6
APC	5	112137012	G	C	22.2
APC	5	112137012	G	T	24
APC	5	112137013	A	C	17.04
APC	5	112137013	A	G	20.3
APC	5	112137013	A	T	19.35
APC	5	112137014	T	A	8.187
APC	5	112137014	T	G	7.33
APC	5	112137015	G	A	16.69
APC	5	112137015	G	C	15.56
APC	5	112137015	G	T	12.84
APC	5	112137016	C	A	20.3
APC	5	112137016	C	G	17.57
APC	5	112137016	C	T	22.1
APC	5	112137018	G	A	19.59
APC	5	112137018	G	C	16.35
APC	5	112137019	A	C	12.33
APC	5	112137019	A	G	19.22
APC	5	112137019	A	T	19.29
APC	5	112137020	G	C	12.52
APC	5	112137020	G	T	13.36
APC	5	112137021	C	G	19.06
APC	5	112137021	C	T	24.9
APC	5	112137022	G	A	20.8
APC	5	112137022	G	C	22.6
APC	5	112137022	G	T	22.8
APC	5	112137024	C	A	17.02
APC	5	112137024	C	G	11.29
APC	5	112137025	A	C	13.23
APC	5	112137025	A	G	12.34
APC	5	112137025	A	T	11.68
APC	5	112137026	G	C	22.5
APC	5	112137026	G	T	22.7
APC	5	112137027	A	C	12.05
APC	5	112137027	A	G	12.5
APC	5	112137027	A	T	16.78
APC	5	112137028	A	C	2.654
APC	5	112137028	A	G	3.684
APC	5	112137028	A	T	15.77
APC	5	112137029	T	A	13.04
APC	5	112137029	T	G	11.32
APC	5	112137030	G	A	23.3
APC	5	112137030	G	C	20.2
APC	5	112137031	A	C	19.95
APC	5	112137031	A	G	22.5
APC	5	112137031	A	T	22.9
APC	5	112137032	A	C	17.39
APC	5	112137032	A	T	18.37
APC	5	112137033	G	A	14.25
APC	5	112137033	G	C	15.83
APC	5	112137033	G	T	23.7
APC	5	112137034	G	A	19.7
APC	5	112137034	G	C	13.49
APC	5	112137034	G	T	21.5
APC	5	112137036	C	A	21.7
APC	5	112137036	C	G	15.88
APC	5	112137037	A	C	14.98
APC	5	112137037	A	G	15.11
APC	5	112137037	A	T	22.8
APC	5	112137038	A	C	20.4
APC	5	112137038	A	T	21.2
APC	5	112137039	G	A	24.5
APC	5	112137039	G	C	24
APC	5	112137040	G	A	24.5
APC	5	112137040	G	C	14.83
APC	5	112137040	G	T	26.9
APC	5	112137042	G	A	15.61
APC	5	112137042	G	C	11.5
APC	5	112137042	G	T	12.28
APC	5	112137043	T	A	15.09
APC	5	112137043	T	C	9.224
APC	5	112137043	T	G	14.73
APC	5	112137045	G	A	11.91
APC	5	112137045	G	C	10.35
APC	5	112137046	G	A	9.841
APC	5	112137046	G	C	0.522
APC	5	112137046	G	T	14.18
APC	5	112137048	G	A	17.73
APC	5	112137048	G	C	13.94
APC	5	112137049	A	C	12.11
APC	5	112137049	A	G	19.21
APC	5	112137049	A	T	20.5
APC	5	112137050	A	C	11.53
APC	5	112137050	A	T	12.32
APC	5	112137051	A	C	11.61
APC	5	112137051	A	G	0.848
APC	5	112137051	A	T	11.27
APC	5	112137052	T	A	21.9
APC	5	112137052	T	C	14.16
APC	5	112137052	T	G	16.49
APC	5	112137053	C	G	14.99
APC	5	112137054	A	C	13.16
APC	5	112137054	A	G	12.76
APC	5	112137054	A	T	22.8
APC	5	112137055	A	C	9.172
APC	5	112137055	A	G	1.673
APC	5	112137055	A	T	16.1
APC	5	112137056	C	A	11.97
APC	5	112137056	C	G	8.939
APC	5	112137057	A	C	6.771
APC	5	112137057	A	G	2.711
APC	5	112137057	A	T	6.877
APC	5	112137058	T	A	10.9
APC	5	112137058	T	C	4.831
APC	5	112137058	T	G	11.56
APC	5	112137059	G	A	14.49
APC	5	112137059	G	C	13.01
APC	5	112137059	G	T	13.54
APC	5	112137060	G	A	20.8
APC	5	112137060	G	C	19.86
APC	5	112137060	G	T	15.23
APC	5	112137061	C	A	23
APC	5	112137061	C	G	20.6
APC	5	112137061	C	T	22.9
APC	5	112137063	A	C	11.25
APC	5	112137063	A	G	4.196
APC	5	112137063	A	T	4.137
APC	5	112137064	C	A	18.51
APC	5	112137064	C	G	13.53
APC	5	112137064	C	T	22.3
APC	5	112137066	T	A	12.54
APC	5	112137066	T	C	16.33
APC	5	112137066	T	G	10.36
APC	5	112137067	C	A	22.3
APC	5	112137067	C	G	22.1
APC	5	112137067	C	T	22.8
APC	5	112137069	G	A	14.93
APC	5	112137069	G	C	16.4
APC	5	112137069	G	T	21.6
APC	5	112137070	G	A	18.05
APC	5	112137070	G	C	8.662
APC	5	112137070	G	T	14.22
APC	5	112137072	A	C	13.16
APC	5	112137072	A	G	12.72
APC	5	112137072	A	T	22.7
APC	5	112137073	A	C	7.267
APC	5	112137073	A	G	0.065
APC	5	112137073	A	T	13.73
APC	5	112137074	T	A	8.338
APC	5	112137074	T	G	6.431
APC	5	112137075	G	A	7.97
APC	5	112137075	G	C	10.96
APC	5	112137075	G	T	17.49
APC	5	112137076	G	A	10.27
APC	5	112137076	G	C	1.229
APC	5	112137076	G	T	12.06
APC	5	112151195	T	A	16.84
APC	5	112151195	T	C	17.4
APC	5	112151195	T	G	13.13
APC	5	112151196	C	T	22.7
APC	5	112151198	A	C	7.061
APC	5	112151198	A	G	0.051
APC	5	112151198	A	T	0.011
APC	5	112151199	C	A	13.05
APC	5	112151199	C	G	1.354
APC	5	112151199	C	T	15.15
APC	5	112151201	A	C	6.767
APC	5	112151201	A	G	0.507
APC	5	112151201	A	T	0.02
APC	5	112151202	C	A	20.6
APC	5	112151202	C	G	16.98
APC	5	112151202	C	T	17.39
APC	5	112151204	C	G	23.4
APC	5	112151205	G	A	23.4
APC	5	112151205	G	C	25.4
APC	5	112151205	G	T	23.7
APC	5	112151207	A	C	9.795
APC	5	112151207	A	G	1.196
APC	5	112151207	A	T	10.03
APC	5	112151208	T	A	22.2
APC	5	112151208	T	C	13.83
APC	5	112151208	T	G	19.43
APC	5	112151209	G	A	16.27
APC	5	112151209	G	C	14.25
APC	5	112151209	G	T	14.95
APC	5	112151210	G	A	26.8
APC	5	112151210	G	C	25.5
APC	5	112151210	G	T	31
APC	5	112151211	A	C	28.5
APC	5	112151211	A	G	26.1
APC	5	112151211	A	T	29.2
APC	5	112151212	C	A	24.1
APC	5	112151212	C	G	23.7
APC	5	112151213	C	A	22.3
APC	5	112151213	C	G	20.9
APC	5	112151213	C	T	23.6
APC	5	112151214	A	C	19.55
APC	5	112151214	A	G	17.8
APC	5	112151214	A	T	22.6
APC	5	112151215	T	A	5.005
APC	5	112151215	T	G	2.582
APC	5	112151216	G	A	25.4
APC	5	112151216	G	C	23.6
APC	5	112151217	A	C	23.5
APC	5	112151217	A	G	22.6
APC	5	112151217	A	T	27.2
APC	5	112151218	A	C	10.18
APC	5	112151218	A	T	10.79
APC	5	112151219	A	C	15.52
APC	5	112151219	A	G	14.98
APC	5	112151219	A	T	10.42
APC	5	112151220	C	A	23.5
APC	5	112151220	C	G	24.4
APC	5	112151220	C	T	22.8
APC	5	112151222	G	A	22.3
APC	5	112151222	G	C	24.3
APC	5	112151222	G	T	18.21
APC	5	112151223	C	A	23.1
APC	5	112151223	C	G	21.9
APC	5	112151223	C	T	23.5
APC	5	112151225	A	C	26.1
APC	5	112151225	A	G	23.2
APC	5	112151225	A	T	25.8
APC	5	112151226	G	A	22.6
APC	5	112151226	G	C	20.8
APC	5	112151226	G	T	31
APC	5	112151227	T	A	27.1
APC	5	112151227	T	G	26.1
APC	5	112151228	G	A	18.2
APC	5	112151228	G	C	15.55
APC	5	112151228	G	T	19.91
APC	5	112151229	T	A	19.09
APC	5	112151229	T	C	9.794
APC	5	112151229	T	G	14.75
APC	5	112151231	T	A	5.767
APC	5	112151231	T	G	8.254
APC	5	112151232	T	C	17.22
APC	5	112151232	T	G	23.9
APC	5	112151233	G	C	19.25
APC	5	112151233	G	T	20.1
APC	5	112151234	A	C	25
APC	5	112151234	A	G	24.6
APC	5	112151234	A	T	26.6
APC	5	112151235	G	A	24.5
APC	5	112151235	G	C	23.8
APC	5	112151235	G	T	32
APC	5	112151236	T	A	25
APC	5	112151236	T	G	24.6
APC	5	112151237	T	A	17.87
APC	5	112151237	T	C	23.6
APC	5	112151237	T	G	17.78
APC	5	112151238	C	A	25
APC	5	112151238	C	G	27.2
APC	5	112151238	C	T	24.8
APC	5	112151240	A	C	12.85
APC	5	112151240	A	G	12.42
APC	5	112151240	A	T	21.5
APC	5	112151241	G	A	15.46
APC	5	112151241	G	C	14.15
APC	5	112151241	G	T	22.8
APC	5	112151242	T	A	17.65
APC	5	112151242	T	G	15.23
APC	5	112151243	A	C	16.26
APC	5	112151243	A	G	13.6
APC	5	112151243	A	T	24.8
APC	5	112151244	G	A	17.71
APC	5	112151244	G	C	14.95
APC	5	112151244	G	T	23
APC	5	112151245	C	A	22.5
APC	5	112151245	C	G	20.4
APC	5	112151246	A	C	19.6
APC	5	112151246	A	G	14.48
APC	5	112151246	A	T	10.85
APC	5	112151247	C	A	23.2
APC	5	112151247	C	G	22.4
APC	5	112151247	C	T	24
APC	5	112151249	C	A	22.5
APC	5	112151249	C	G	22.4
APC	5	112151249	C	T	13.6
APC	5	112151250	A	C	17.95
APC	5	112151250	A	G	14.52
APC	5	112151250	A	T	16.7
APC	5	112151251	C	A	20.8
APC	5	112151251	C	G	19.39
APC	5	112151252	T	A	22.8
APC	5	112151252	T	C	22.2
APC	5	112151252	T	G	17.93
APC	5	112151253	C	A	32
APC	5	112151253	C	G	24.3
APC	5	112151253	C	T	32
APC	5	112151255	G	A	22.5
APC	5	112151255	G	C	22.9
APC	5	112151255	G	T	19.64
APC	5	112151256	C	A	22
APC	5	112151256	C	G	21.6
APC	5	112151256	C	T	16.08
APC	5	112151258	C	A	29.5
APC	5	112151258	C	G	26.7
APC	5	112151258	C	T	31
APC	5	112151259	C	A	32
APC	5	112151259	C	G	27.3
APC	5	112151259	C	T	25.8
APC	5	112151261	C	G	23.7
APC	5	112151262	G	A	27.2
APC	5	112151262	G	C	33
APC	5	112151262	G	T	26.2
APC	5	112151264	A	G	22.4
APC	5	112151264	A	T	33
APC	5	112151265	G	A	24.3
APC	5	112151265	G	C	22.2
APC	5	112151265	G	T	29.2
APC	5	112151266	G	C	23.2
APC	5	112151266	G	T	23.3
APC	5	112151267	C	A	23.8
APC	5	112151267	C	G	14.2
APC	5	112151268	T	A	22.9
APC	5	112151268	T	C	22.1
APC	5	112151268	T	G	24.8
APC	5	112151270	A	C	21.6
APC	5	112151270	A	G	21.7
APC	5	112151270	A	T	19.39
APC	5	112151271	C	A	33
APC	5	112151271	C	G	24.7
APC	5	112151271	C	T	32
APC	5	112151273	A	C	28
APC	5	112151273	A	G	21.6
APC	5	112151273	A	T	27.3
APC	5	112151274	G	A	21.7
APC	5	112151274	G	C	22.1
APC	5	112151274	G	T	31
APC	5	112151275	T	A	27.7
APC	5	112151275	T	G	26.9
APC	5	112151276	C	A	28.4
APC	5	112151276	C	G	22.8
APC	5	112151276	C	T	28.9
APC	5	112151277	A	C	23.5
APC	5	112151277	A	G	23.9
APC	5	112151277	A	T	24.2
APC	5	112151278	T	A	12.43
APC	5	112151278	T	G	11.86
APC	5	112151279	C	A	28.5
APC	5	112151279	C	G	26.7
APC	5	112151280	T	A	23.2
APC	5	112151280	T	C	28.6
APC	5	112151280	T	G	25.9
APC	5	112151282	G	A	29.3
APC	5	112151282	G	C	27.9
APC	5	112151283	G	A	23.3
APC	5	112151283	G	C	23.6
APC	5	112151283	G	T	29.3
APC	5	112151285	A	C	27
APC	5	112151285	A	G	23.6
APC	5	112151285	A	T	15.72
APC	5	112151286	C	A	23.1
APC	5	112151286	C	G	18.56
APC	5	112151286	C	T	31
APC	5	112154666	G	A	29.3
APC	5	112154666	G	C	25.4
APC	5	112154667	A	C	25.7
APC	5	112154667	A	G	24.2
APC	5	112154667	A	T	27.4
APC	5	112154668	A	C	24.2
APC	5	112154668	A	T	24.5
APC	5	112154669	A	C	17.53
APC	5	112154669	A	G	7.189
APC	5	112154669	A	T	17.54
APC	5	112154670	T	A	27.3
APC	5	112154670	T	C	24.6
APC	5	112154670	T	G	26.2
APC	5	112154671	G	A	22.3
APC	5	112154671	G	C	20.9
APC	5	112154671	G	T	21.6
APC	5	112154672	G	A	27
APC	5	112154672	G	C	26.2
APC	5	112154672	G	T	26.6
APC	5	112154673	T	A	29
APC	5	112154673	T	C	25.4
APC	5	112154673	T	G	26
APC	5	112154675	T	A	26.6
APC	5	112154675	T	C	25.4
APC	5	112154675	T	G	26.4
APC	5	112154676	A	C	25.7
APC	5	112154676	A	G	26.2
APC	5	112154676	A	T	10.93
APC	5	112154678	T	A	11.55
APC	5	112154678	T	C	23.4
APC	5	112154678	T	G	19.09
APC	5	112154679	C	T	24.8
APC	5	112154681	T	A	24.7
APC	5	112154681	T	G	24.2
APC	5	112154682	T	C	26
APC	5	112154682	T	G	26
APC	5	112154683	G	C	24.8
APC	5	112154683	G	T	25.1
APC	5	112154684	T	A	24
APC	5	112154684	T	G	23.8
APC	5	112154685	T	C	25.4
APC	5	112154685	T	G	25.5
APC	5	112154686	G	C	24.8
APC	5	112154686	G	T	25
APC	5	112154687	T	A	25.4
APC	5	112154687	T	C	26.1
APC	5	112154687	T	G	25.3
APC	5	112154688	C	T	29.6
APC	5	112154690	A	C	23
APC	5	112154690	A	G	22.7
APC	5	112154690	A	T	23
APC	5	112154691	T	A	27.2
APC	5	112154691	T	C	24.6
APC	5	112154691	T	G	26
APC	5	112154692	G	A	23.7
APC	5	112154692	G	C	23.3
APC	5	112154692	G	T	23.5
APC	5	112154693	C	A	26.6
APC	5	112154693	C	G	25
APC	5	112154693	C	T	26.2
APC	5	112154694	T	A	26.4
APC	5	112154694	T	C	25.8
APC	5	112154694	T	G	25.6
APC	5	112154696	G	A	23.7
APC	5	112154696	G	C	26.5
APC	5	112154696	G	T	27.3
APC	5	112154697	G	A	26.5
APC	5	112154697	G	C	7.746
APC	5	112154697	G	T	23.5
APC	5	112154699	A	C	25.3
APC	5	112154699	A	G	25.2
APC	5	112154699	A	T	22.8
APC	5	112154700	C	A	20.3
APC	5	112154700	C	G	23.4
APC	5	112154700	C	T	27.2
APC	5	112154702	C	A	23.5
APC	5	112154702	C	G	23.3
APC	5	112154702	C	T	25.4
APC	5	112154703	A	C	23
APC	5	112154703	A	G	3.58
APC	5	112154703	A	T	23.4
APC	5	112154704	T	A	14.69
APC	5	112154704	T	G	13.34
APC	5	112154705	G	A	28.5
APC	5	112154705	G	C	26.6
APC	5	112154705	G	T	27.3
APC	5	112154706	A	C	25.7
APC	5	112154706	A	G	26.2
APC	5	112154706	A	T	26
APC	5	112154707	T	A	25.5
APC	5	112154707	T	G	25.3
APC	5	112154708	A	C	13.43
APC	5	112154708	A	G	23.5
APC	5	112154709	A	C	25
APC	5	112154709	A	G	17.12
APC	5	112154709	A	T	25.7
APC	5	112154710	G	C	25.3
APC	5	112154710	G	T	25.5
APC	5	112154711	G	A	24.3
APC	5	112154711	G	C	26
APC	5	112154711	G	T	26.8
APC	5	112154712	A	C	23.2
APC	5	112154712	A	G	25.8
APC	5	112154712	A	T	25.6
APC	5	112154713	T	A	10.84
APC	5	112154713	T	G	9.827
APC	5	112154714	G	A	24.2
APC	5	112154714	G	C	26.4
APC	5	112154714	G	T	27.3
APC	5	112154715	A	C	19.54
APC	5	112154715	A	G	26
APC	5	112154715	A	T	25.7
APC	5	112154716	T	A	15.35
APC	5	112154716	T	G	14.65
APC	5	112154717	A	C	15.81
APC	5	112154717	A	G	19.73
APC	5	112154717	A	T	15.81
APC	5	112154718	T	A	23.4
APC	5	112154718	T	C	12.11
APC	5	112154718	T	G	23.1
APC	5	112154719	G	A	23.6
APC	5	112154719	G	C	23.3
APC	5	112154719	G	T	23.4
APC	5	112154720	T	A	22.9
APC	5	112154720	T	C	25.6
APC	5	112154720	T	G	12.08
APC	5	112154721	C	G	31
APC	5	112154721	C	T	25.9
APC	5	112154723	C	G	24
APC	5	112154724	G	A	25.4
APC	5	112154724	G	C	25.8
APC	5	112154724	G	T	25
APC	5	112154726	A	C	25.5
APC	5	112154726	A	G	25.1
APC	5	112154726	A	T	24.4
APC	5	112154727	C	A	27.1
APC	5	112154727	C	G	25.4
APC	5	112154727	C	T	27.6
APC	5	112154729	T	A	24.5
APC	5	112154729	T	G	24.2
APC	5	112154730	T	C	25.4
APC	5	112154730	T	G	25.5
APC	5	112154731	G	C	25
APC	5	112154731	G	T	25.4
APC	5	112154732	C	A	23.4
APC	5	112154732	C	G	22.7
APC	5	112154733	T	A	26.9
APC	5	112154733	T	C	26.2
APC	5	112154733	T	G	26.9
APC	5	112154735	G	A	28
APC	5	112154735	G	C	26.6
APC	5	112154735	G	T	24
APC	5	112154736	C	A	29.7
APC	5	112154736	C	G	26.9
APC	5	112154736	C	T	28.7
APC	5	112154738	A	C	16.67
APC	5	112154738	A	G	20.8
APC	5	112154738	A	T	17.05
APC	5	112154739	T	A	23.7
APC	5	112154739	T	C	23.9
APC	5	112154739	T	G	23.4
APC	5	112154740	G	A	21.7
APC	5	112154740	G	C	20.2
APC	5	112154740	G	T	20.8
APC	5	112154741	T	A	23
APC	5	112154741	T	C	25.5
APC	5	112154741	T	G	22.5
APC	5	112154742	C	A	26.8
APC	5	112154742	C	G	25.8
APC	5	112154742	C	T	27.6
APC	5	112154744	A	C	18.01
APC	5	112154744	A	G	22.8
APC	5	112154744	A	T	24.6
APC	5	112154745	G	A	23.2
APC	5	112154745	G	C	22.9
APC	5	112154745	G	T	26.7
APC	5	112154746	C	A	22.4
APC	5	112154746	C	G	20.6
APC	5	112154747	T	A	18.09
APC	5	112154747	T	C	25.4
APC	5	112154747	T	G	22.9
APC	5	112154748	C	A	27.5
APC	5	112154748	C	G	25.9
APC	5	112154748	C	T	27.6
APC	5	112154750	C	A	21.6
APC	5	112154750	C	G	15.82
APC	5	112154751	A	C	12.16
APC	5	112154751	A	G	17.42
APC	5	112154751	A	T	19.24
APC	5	112154752	A	C	20.5
APC	5	112154752	A	T	21.2
APC	5	112154753	G	A	24.5
APC	5	112154753	G	C	26.3
APC	5	112154753	G	T	24.7
APC	5	112154754	A	C	23
APC	5	112154754	A	G	23.6
APC	5	112154754	A	T	23.2
APC	5	112154755	C	A	16.14
APC	5	112154755	C	G	14.24
APC	5	112154756	A	C	25.2
APC	5	112154756	A	G	24.6
APC	5	112154756	A	T	24.4
APC	5	112154757	G	A	25.6
APC	5	112154757	G	C	24.8
APC	5	112154757	G	T	27.2
APC	5	112154758	C	A	28.5
APC	5	112154758	C	G	27.1
APC	5	112154759	T	A	25.6
APC	5	112154759	T	C	25.4
APC	5	112154759	T	G	25
APC	5	112154760	G	A	26.6
APC	5	112154760	G	C	25.6
APC	5	112154760	G	T	27.7
APC	5	112154761	T	G	25.2
APC	5	112154762	A	C	17.63
APC	5	112154762	A	G	9.676
APC	5	112154762	A	T	18.29
APC	5	112154763	T	A	21.7
APC	5	112154763	T	C	22.8
APC	5	112154763	T	G	23
APC	5	112154764	A	G	22
APC	5	112154765	T	A	23
APC	5	112154765	T	C	23.2
APC	5	112154765	T	G	8.358
APC	5	112154766	C	A	24.2
APC	5	112154766	C	G	23.3
APC	5	112154766	C	T	24.1
APC	5	112154768	A	C	23.2
APC	5	112154768	A	G	24.6
APC	5	112154768	A	T	23.3
APC	5	112154769	T	A	27.5
APC	5	112154769	T	C	24.8
APC	5	112154769	T	G	26.2
APC	5	112154770	G	A	27.1
APC	5	112154770	G	C	26.3
APC	5	112154770	G	T	26.6
APC	5	112154771	C	G	32
APC	5	112154772	G	A	25.8
APC	5	112154772	G	C	32
APC	5	112154772	G	T	23.4
APC	5	112154774	C	A	17.85
APC	5	112154774	C	G	22.7
APC	5	112154775	A	C	22.5
[truncated: 204,374+ more rows]
