# Supplementary material for: The Molecular Tumor Board Portal supports clinical decisions and automated reporting for precision oncology
Source: Nat Cancer. 2022 Feb 24;3(2):251–61. doi: 10.1038/s43018-022-00332-x (PMC8882467; doi:10.1038/s43018-022-00332-x)
Supplement: Source Data Fig. 3 — Numerical source data. [file 43018_2022_332_MOESM5_ESM.xlsx]

## Sheet: F3_panel_A_B
SYMBOL	moa	unique variants	total variants	Neutral (ev.A)	Neutral (ev.C)	Relevant (ev.A)	Relevant (ev.B)	Relevant (ev.C)	Neutral (ev.A)_p	Neutral (ev.C)_p	Relevant (ev.A)_p	Relevant (ev.B)_p	Relevant (ev.C)_p
AMER1	tsg	29	53	7	14	0	7	0	0.13	0.26	0	0.13	0
APC	tsg	126	155	3	8	37	54	8	0.02	0.05	0.24	0.35	0.05
ARID1A	tsg	90	101	1	13	0	43	1	0.01	0.13	0	0.43	0.01
ARID1B	tsg	48	60	0	22	1	4	3	0	0.37	0.02	0.07	0.05
ATM	tsg	78	88	0	3	4	12	9	0	0.03	0.05	0.14	0.1
ATR	tsg	43	54	1	9	0	4	3	0.02	0.17	0	0.07	0.06
ATRX	tsg	34	45	1	6	1	8	3	0.02	0.14	0.02	0.18	0.07
BRAF	oncogene	21	29	1	0	19	0	0	0.03	0	0.66	0	0
BRCA1	tsg	32	42	7	2	24	2	0	0.17	0.05	0.57	0.05	0
BRCA2	tsg	58	72	13	12	17	3	2	0.18	0.17	0.24	0.04	0.03
BRIP1	tsg	31	45	5	12	5	6	5	0.11	0.27	0.11	0.13	0.11
CDK12	tsg	38	45	0	6	0	9	5	0	0.13	0	0.2	0.11
CDKN2A	tsg	21	24	1	0	9	9	2	0.04	0	0.38	0.38	0.08
CREBBP	tsg	57	76	17	7	2	6	4	0.22	0.09	0.03	0.08	0.05
EGFR	oncogene	7	19	0	0	2	0	0	0	0	0.11	0	0
EP300	tsg	45	75	30	5	0	5	5	0.4	0.07	0	0.07	0.07
ERBB2	oncogene	31	47	3	0	13	0	0	0.06	0	0.28	0	0
EZH2	oncogene	10	10	0	0	1	0	0	0	0	0.1	0	0
FANCA	tsg	33	47	1	15	1	4	0	0.02	0.33	0.02	0.09	0
FAT1	tsg	83	108	2	13	0	12	6	0.02	0.12	0	0.11	0.06
FGFR3	oncogene	12	12	0	0	1	0	0	0	0	0.08	0	0
GNAS	oncogene	8	12	0	0	7	0	0	0	0	0.58	0	0
IDH1	oncogene	12	13	0	0	4	0	0	0	0	0.31	0	0
KIT	oncogene	6	22	1	0	6	0	1	0.05	0	0.27	0	0.05
KMT2C	tsg	88	117	1	30	0	25	7	0.01	0.26	0	0.21	0.06
KMT2D	tsg	128	155	23	16	2	26	0	0.15	0.1	0.01	0.17	0
KRAS	oncogene	14	97	0	0	92	0	0	0	0	0.95	0	0
MTOR	oncogene	30	43	1	0	5	0	1	0.02	0	0.12	0	0.02
NF1	tsg	51	57	0	2	9	13	3	0	0.04	0.16	0.23	0.05
NOTCH1	tsg	70	78	12	4	5	4	6	0.15	0.05	0.06	0.05	0.08
NOTCH2	tsg	54	74	26	9	0	4	11	0.35	0.12	0	0.05	0.15
NRAS	oncogene	5	8	0	0	5	0	0	0	0	0.62	0	0
Others		4946	6733	148	215	589	515	352	0.02	0.03	0.09	0.08	0.05
PIK3CA	oncogene	38	90	0	0	69	0	5	0	0	0.77	0	0.06
SETD2	tsg	49	51	0	9	0	11	4	0	0.18	0	0.22	0.08
SPEN	tsg	46	65	0	29	0	4	4	0	0.45	0	0.06	0.06
TERT	oncogene	28	31	0	0	14	0	0	0	0	0.45	0	0
TP53	tsg	180	250	0	3	153	50	38	0	0.01	0.61	0.2	0.15
TSC1	tsg	23	28	6	2	0	3	3	0.21	0.07	0	0.11	0.11
TSC2	tsg	45	63	25	3	0	1	4	0.4	0.05	0	0.02	0.06
