# Supplementary material for: The Molecular Tumor Board Portal supports clinical decisions and automated reporting for precision oncology
Source: Nat Cancer. 2022 Feb 24;3(2):251–61. doi: 10.1038/s43018-022-00332-x (PMC8882467; doi:10.1038/s43018-022-00332-x)
Supplement: Source Data Fig. 4 — Numerical source data. [file 43018_2022_332_MOESM6_ESM.xlsx]

## Sheet: F4_C
cancer	Tier 1	Tier 1b	Tier 2	Tier 2b	Tier 3	Tier 3b	Tier 4	None
Biliary Tract	0	0	13	0	10	6	0	4
Bowel	9	4	13	11	28	1	0	4
Breast	46	0	17	0	26	2	0	12
Esophagus/Stomach	0	0	28	0	1	2	0	3
Head and Neck	0	0	6	1	14	1	0	7
Ovary/Fallopian Tube	17	0	33	0	4	0	0	4
Pancreas	0	6	21	0	4	0	0	2
Prostate	0	3	1	0	3	0	0	6
Soft Tissue	0	0	0	0	10	2	0	10
Others	4	3	13	1	49	0	3	32
