# Supplementary material for: The Molecular Tumor Board Portal supports clinical decisions and automated reporting for precision oncology
Source: Nat Cancer. 2022 Feb 24;3(2):251–61. doi: 10.1038/s43018-022-00332-x (PMC8882467; doi:10.1038/s43018-022-00332-x)
Supplement: Source Data Fig. 5 — Numerical source data. [file 43018_2022_332_MOESM7_ESM.xlsx]

## Sheet: F5_B
Gene	cancer	concordance gene/tumour (phenotype)	Personal criteria
CHEK2	Peripheral Nervous System	N	N
CHEK2	Breast	Y	Y
BRIP1	Ovary/Fallopian Tube	Y	Y
APC	Bowel	Y	Y
SDHB	Soft Tissue	N	N
BRCA1	Ovary/Fallopian Tube	Y	Y
BRCA2	Breast	Y	Y
RAD51D	Cervix	N	N
BRCA1	Ovary/Fallopian Tube	Y	Y
BRCA1 & PALB2	CUP	?	Y
PMS2	Soft Tissue	N	N
CHEK2	Bowel	N	Y
CHEK2	Breast	Y	N
BRCA2	Breast	Y	N
ATM	Breast	Y	N
BRCA2	Ovary/Fallopian Tube	Y	Y
BRCA1	Breast	Y	N
BRCA2	Lung	N	N
BRCA1	Ovary/Fallopian Tube	Y	Y
BRCA1	Ovary/Fallopian Tube	Y	Y
BRIP1	Ovary/Fallopian Tube	Y	Y
BRCA2	Pancreas	Y	Y
BRCA1	Pancreas	Y	Y
MSH6	Breast	N	N
ATM	Breast	Y	N
CHEK2	Breast	Y	N
BRCA1	Ovary/Fallopian Tube	Y	Y
BRCA2	Ovary/Fallopian Tube	Y	Y
BRCA1	Ovary/Fallopian Tube	Y	Y
BRCA1	Ovary/Fallopian Tube	Y	Y
ATM	Esophagus/Stomach	Y	N
BRCA2	Pancreas	Y	Y
CHEK2	Peripheral Nervous System	N	N
BRIP1	Ovary/Fallopian Tube	Y	Y
BRCA1	Ovary/Fallopian Tube	Y	Y
CHEK2	Pancreas	N	Y
MLH1	Biliary Tract	Y	N
BRCA2	Breast	Y	N
BRCA2	Breast	Y	N
BRIP1	CUP	?	Y
ATM	Pancreas	Y	Y
BRIP1	Ovary/Fallopian Tube	Y	Y
BRCA1	Breast	Y	N
BRCA1	Ovary/Fallopian Tube	Y	Y
CHEK2	Breast	Y	N
PMS2	Biliary Tract	Y	N
ATM	Ovary/Fallopian Tube	Y	Y
MSH6	Esophagus/Stomach	Y	N

## Sheet: F5_A
Overall patients: 500
Recommended for BoB: 180
	Not included: 110
	Started treatment: 70

## Sheet: F5_D
Month	Time per case
1	40, 35, 26, 20, 34, 32, 7, 7, 18, 18, 12, 8, 16, 7
2	13, 8, 13, 10, 12
3	12, 12, 12, 11, 10, 9, 8, 8, 8
4	10, 10, 12, 11, 3, 3, 7, 3, 6, 10, 10, 2, 2, 6, 5, 3, 3, 3
5	1, 5, 5, 8, 1, 2, 1, 2, 3, 8, 8, 1, 1, 5, 3, 1, 8, 5, 8, 5, 4, 5
6	4, 3, 1, 2, 2, 3.5, 7, 4, 1, 7, 3, 7, 1, 7, 1, 4, 7, 7, 2
7	5, 5, 4, 3.5, 5, 3.5, 5, 4, 5, 3.5, 2, 2, 3.5, 3, 2
8	5, 3.5, 5, 3, 3, 3.5, 3, 3.5, 3.5, 4, 4.5, 5, 5, 4, 3, 4.5, 3, 3
9	2, 1, 1, 0.5, 2, 1, 1, 1, 1, 0.5, 1, 0.5, 0.5, 0.5, 1, 1, 1, 2, 2, 0.5, 0.5, 0.5, 1, 2, 2, 2, 2
10	5, 0.5, 5, 10, 5, 10, 2, 5, 0.5, 1, 5, 10, 10, 5, 5, 10, 1, 5, 2, 5, 10, 5, 9, 2
11	2, 1, 6, 3, 3, 5, 1.5, 6, 1, 6, 3, 3, 3, 4, 2, 0.5, 6, 0.5, 6, 3
12	1, 1, 3, 3, 3, 3, 3, 3.5, 3.5, 2, 0.5, 3, 3, 3, 3.5, 5, 3, 3, 3, 3.5, 3
13	7, 1, 3, 6, 0.5, 5.5, 0.5, 5, 0.5, 2, 3, 3, 1, 3, 5.5
14	3, 3.5, 1, 3, 2, 3, 0.5, 0.5, 3.5, 3.5, 2, 3, 3, 0.5, 4, 2, 0.5, 3.5, 0.5, 4, 3, 0.5, 2, 2, 2, 3, 0.5, 4, 1, 3, 1, 3, 1, 0.5, 3, 0.5, 3.5, 3.5, 1, 2, 0.5, 0.5, 3, 3.5, 3.5, 4, 0.5, 0.5, 0.5, 4
15	3.5, 3.5, 3.5, 3.5, 5, 3.5, 3, 4, 3.5, 3.5, 4, 3.5, 5, 3.5, 3.5, 2, 1, 4, 1, 3.5, 5, 2, 2, 2, 3.5, 5
16	0.5, 3.5, 2.5, 3.5, 3.5, 2.5, 3, 1, 4, 2, 3, 3, 3
17	1, 3, 2.5, 2, 1.5, 2.5, 2, 3, 2.5, 1.5, 2.5, 2.5, 2.5, 2, 2.5, 2.5, 2.5, 3, 1, 2.5, 2, 2.5, 2.5, 2, 2.5, 2, 3, 2.5, 3, 3, 2.5, 2.5, 2.5, 2.5, 2.5, 3, 3, 3, 4, 2.5, 1, 3, 3, 2.5, 2.5, 2.5, 2, 2.5
18	3.5, 2, 3, 1, 3, 2.5, 1, 3.5
19	1, 3.5, 4, 2, 4, 2, 3, 2
20	5, 0.5, 3, 2.5, 3.5, 5, 3.5, 5, 1, 2.5, 3.5, 5
21	3, 1, 5, 5, 2, 5, 4.5, 0.5, 0.5, 0.5, 3, 3
22	1, 1, 4, 1, 1, 3.5, 2, 3, 5.5, 1, 1, 3, 6, 6, 3.5, 6, 6, 6, 2, 4, 3.5, 2.5, 6, 4, 3, 1, 3, 5, 3, 3, 3, 6, 5.5, 3, 4, 6, 6
23	3, 4, 3.5, 4, 3, 2, 3.5, 4, 4, 2.5, 3.5, 4, 1, 0.5, 3.5, 4, 1, 2.5, 3, 3, 3.5, 0.5, 1, 3, 4, 3.5
24	2.5, 2.5, 3, 3, 2.5, 4, 4, 3, 4, 3, 6, 3, 4, 3, 1, 3, 4, 3.5, 1, 3.5, 3, 3, 3, 0.5, 2, 2, 4, 3, 0.5, 3, 3, 0.5, 1
